# Supplementary material for: Dynamic immune and exosome transcriptomic responses in patients undergoing psychostimulant methamphetamine withdrawal
Source: Front Cell Neurosci. 2022 Sep 27;16:961131. doi: 10.3389/fncel.2022.961131 (PMC9550894; doi:10.3389/fncel.2022.961131)
Supplement: Supplementary Table S1 — DE mRNAs and lncRNAs between HC and MA groups (AW, PW). [file Table_1.XLSX]

## Sheet: 1_mRNA-HC_vs_AW_PW
Supplementary Table S1.1. DE mRNAs between HC and MA groups (AW, PW).
		Healthy Control										MA withdrawal 7-14 days										MA withdrawal 1 Year
#ID	Symbol	A47-21_FPKM	A47-22_FPKM	A47-23_FPKM	A47-24_FPKM	A47-25_FPKM	A47-26_FPKM	A47-27_FPKM	A47-28_FPKM	A47-29_FPKM	A47-30_FPKM	A47-11_FPKM	A47-12_FPKM	A47-13_FPKM	A47-14_FPKM	A47-15_FPKM	A47-16_FPKM	A47-17_FPKM	A47-18_FPKM	A47-19_FPKM	A47-20_FPKM	A47-31_FPKM	A47-32_FPKM	A47-33_FPKM	A47-34_FPKM	A47-35_FPKM	A47-36_FPKM	A47-37_FPKM	A47-38_FPKM	A47-39_FPKM	A47-40_FPKM	PValue	log2FC	regulated
ENSG00000119121	TRPM6	0	0	0	0	0	0	0	0	0	0	1.71356	0	0.081222	0	0.137087	0	0	0.296004	0.286393	0.327494	0.714087	0	0.640199	0	0	1.86951	0	0	0	0	0.00118423	10.087	up
ENSG00000127252	PLAAT1	0	0	0	0	0	0	0	0	0	0	0	1.01667	1.54083	1.49844	3.07237	2.12338	0	0	0	0	0	1.97576	0	0	0	7.21082	4.84198	0	0	0	0.000136094	10.0757	up
ENSG00000239732	TLR9	0	0	0	0	0	0	0	0	0	0	0	0	0	0	0	0	1.32757	0	0	0	0	0	0.379731	0	1.62998	0	0.677637	0.483858	0	0	0.00173168	9.33758	up
ENSG00000196074	SYCP2	0	0.053103	0	0	0	0	0	0	0	0	0	0.808992	0.211191	0	0.335478	0.182127	0.298789	0	0	0.042237	0	1.61181	0	0	0	0	0	0.58108	0	0	0.0259379	5.5156	up
ENSG00000103528	SYT17	0.329385	0.172151	0	0	0	0	0	0	0	0	0	0	11.1671	0	0.241881	0	0	0.82045	0	0	6.39785	3.14704	0.243655	0	14.78	5.64771	0.005755	0.003279	0	0	0.040871	4.17733	up
Human_newGene_106772	Human_newGene_106772	1.98353	0	0	0	0.022794	0	0	0.000305	0	0.188311	0	1.07267	8.70974	0	6.28367	12.4532	3.35178	1.06429	3.40719	0.004322	0	8.81804	0	0	0.675446	0	0	0.261893	0	0	0.0310467	3.8638	up
ENSG00000134548	SPX	0.585272	0.506728	0	0	0.196336	0	0	0	0.341549	0	3.89815	2.87434	7.17476	2.61738	5.36546	5.51286	1.61939	1.21376	9.1797	2.09203	4.75068	1.08796	0	0	0	2.94268	0	0	0	0	0.0191201	3.69811	up
ENSG00000047578	KIAA0556	0	0	0	0	0	0.167169	0	0.197545	0.319511	0	0	0.224385	1.21424	0.3692	3.83002	0.203094	1.20528	0.186481	0.401731	0	0	0	1.57402	0	3.35173	2.93879	0	0	0	2.42073	0.0190658	3.52103	up
ENSG00000163735	CXCL5	2.67082	3.94989	0.766041	0.668113	0	0	0	0	0.935932	0	1.09658	6.06534	84.4789	6.95805	5.14867	7.62342	2.85831	2.39232	6.24441	3.84987	2.13987	4.11818	0	0	0	3.63063	0	0	0	0	0.0329186	3.06769	up
Human_newGene_141082	Human_newGene_141082	0.016951	0.020295	0.547442	0.078224	0.596955	0.088925	0.04296	0.082085	0.0019	22.2811	10.8955	9.94167	0.294349	0.012234	0.078314	58.7452	7.88699	0	0.015445	0.247515	15.8155	0	0.003044	0.025262	0.017452	0.108567	25.773	0.00793	0.015092	42.4447	0.0391038	2.99114	up
ENSG00000228049	POLR2J2	0	0.003217	0.456805	0	0.144633	0	0.311809	0	0.276267	0	0	0.213672	0.037674	0.784664	0.194351	0.4414	0.075968	0.285425	0.835784	0.023776	0.774688	0.826243	2.21642	7.73587	0	3.01236	0	0.279507	0	0.798397	0.0228899	2.72774	up
ENSG00000175063	UBE2C	2.13735	0	0	0	4.80369	3.2535	3.55766	0	3.16076	0	13.2628	15.2584	20.2978	0	17.4855	22.1724	0	4.50958	7.76372	6.62956	0	7.36266	7.8308	0	0	12.3316	13.7767	5.83872	0	4.32932	0.0232761	2.57086	up
ENSG00000256618	MTRNR2L1	0.295321	0.810735	0.095604	0.208444	0.14798	0.160824	0.19157	0.05863	0.124304	0.143442	0.154245	0.16709	0.348008	0.63121	0.837231	0.499983	0.262538	1.05727	0.417599	0.261557	0.114239	0.139158	0.149405	0.157521	0.356695	0.22679	0.329013	0.348067	0.431964	0.118346	0.00819579	2.50128	up
ENSG00000076201	PTPN23	0.160461	0	0.658371	0.328941	1.25243	0	0.109208	0.926175	0.479971	0	0.684004	0.993604	2.17436	1.38124	0.763983	1.2506	2.22474	0	1.17097	1.03909	1.08234	0.551236	5.03801	2.03815	1.98604	2.24968	3.15769	1.8575	0.437722	5.44169	0.000540881	2.4739	up
ENSG00000184500	PROS1	0.274399	0.849098	0.536342	0	0	0	0.486261	1.35446	0.286523	0	3.23823	1.05511	4.40244	0.328966	0	2.85768	1.43107	1.18976	5.51837	1.28336	2.01698	9.58555	0.582673	0	0	0	4.35241	0.688706	0	0.991131	0.03194	2.44578	up
ENSG00000198840	MT-ND3	623.382	3247.77	309.188	355.525	506.982	1027.61	621.442	329.067	489.76	560.884	379.726	678.959	1245.07	1122.49	2840.09	2157.2	1098.59	2319.62	1308.64	1445.36	379.675	1826.14	499.55	628.711	931.285	715.617	1097.51	531.001	210.804	928.182	0.00145906	2.32496	up
ENSG00000269028	MTRNR2L12	12.7389	38.5431	3.97628	8.09096	3.5139	5.0236	10.8562	7.00209	6.89524	5.36849	5.65307	3.76784	9.03933	27.3503	25.3745	32.3389	9.3824	30.3436	17.2015	9.24417	5.62505	8.14349	7.56641	3.33128	8.34264	8.16365	11.8242	10.3568	4.8391	3.80241	0.00221547	2.26774	up
ENSG00000100342	APOL1	0.110043	0.016425	0.729793	0.141006	1.61988	0	0.029755	0.207143	0	0.091982	1.15326	1.08242	0.663215	2.80302	1.90847	5.79363	2.36677	0	1.13643	1.50977	0.983167	2.56312	1.1876	0	1.03554	0	1.00194	0.354038	0.530168	2.65467	0.0227742	2.17195	up
ENSG00000144893	MED12L	0.573823	0.660202	0.415623	0	0.351553	0.126543	0.069161	0	0.217184	0	1.32618	0.38947	2.40553	1.45119	4.1186	2.20771	0.61455	0.888062	0.721825	1.2074	0	2.08486	0	0	0.500868	0.618596	0.06419	0.065172	0.525047	0.295916	0.0384657	2.12902	up
ENSG00000164181	ELOVL7	2.81999	0.647936	0.311549	0	0.025645	0.49284	0.386995	0	1.07898	0.073545	2.24244	0.027488	3.49532	2.43638	5.97734	6.08177	0.864873	2.69649	2.34203	1.77057	6.29805	0.93739	0.321107	0	0.105416	0.468464	1.19636	2.97135	2.2734	1.89434	0.0100143	2.04202	up
ENSG00000255823	MTRNR2L8	1.76537	2.78572	0.550345	1.23176	0.252189	0.673092	2.37014	1.19785	0.860726	0.553741	1.91357	0.912784	0.835501	3.51767	1.54141	2.52646	0.835122	5.75225	3.68484	0.39548	0.676737	1.09024	1.3191	0.279972	0.515156	0.611083	2.86524	2.93059	2.1364	0.437203	0.0182274	1.87162	up
ENSG00000140479	PCSK6	1.79544	1.08778	0.818311	0	0	0	0.312886	0.180526	1.90911	1.25818	3.91341	4.38512	5.2923	2.60514	3.75725	8.21258	6.78519	4.49768	4.50763	5.22612	0.254418	1.95548	0.234145	0	1.25944	0.382464	0	2.43227	1.77919	5.23311	0.0474516	1.8644	up
ENSG00000095932	SMIM24	2.97809	1.46969	8.49424	3.30243	0	4.74085	0.335559	4.41976	4.74145	3.15202	11.5467	9.83052	11.3461	4.16214	9.85506	5.16204	14.4422	22.259	12.2625	1.58568	27.817	16.8791	6.38849	0	7.30348	14.2638	0	10.9621	43.5465	20.2946	0.0119792	1.77733	up
ENSG00000182162	P2RY8	0.929282	0	0.388446	1.00166	0.346834	0.63432	1.1458	0.155108	0.204931	0.227959	3.78704	0.682061	0.36976	0.485434	0.560513	0.514925	0.040027	0.440349	0.543966	3.23932	9.01229	1.21421	2.43005	2.32469	2.49239	1.28708	0.004266	1.37819	0.495006	4.44132	0.0139871	1.76484	up
ENSG00000204420	MPIG6B	3.89345	0.965186	3.19456	0.095344	1.14947	0.838701	2.18654	2.42423	2.25977	3.12319	6.80713	9.29471	44.2327	3.63679	5.13966	8.48477	6.40308	2.33314	4.48119	2.95928	1.6809	1.91127	0.06228	0	1.43609	4.82384	6.93169	1.52137	10.0415	0.78153	0.00842246	1.75454	up
ENSG00000166825	ANPEP	0.664661	4.95161	0.150618	0	2.01411	0.744004	1.23569	0	0.228996	0.602464	2.99616	4.61947	3.22889	0.710813	2.58073	0.374279	2.17487	1.74446	4.46072	2.41568	1.34689	5.14338	0.463394	0	0.327824	0.292289	2.10134	0.844825	3.81579	5.61186	0.0170737	1.72638	up
ENSG00000101335	MYL9	12.368	35.7133	3.96119	3.48607	14.7407	6.0317	13.6477	17.0663	8.28115	11.5361	33.7236	9.19656	51.5553	42.5987	55.6484	82.2554	37.9597	9.71171	28.8795	24.0879	6.63669	57.1661	15.1054	4.14668	7.13113	56.215	44.1896	7.06063	25.8525	17.3229	0.000244456	1.67763	up
ENSG00000141905	NFIC	0.640488	1.35704	0.341008	0.533463	0.431185	0.886987	0.573502	0.762667	0.714919	1.78089	3.1641	3.57302	4.35562	0.377402	1.67502	2.71056	1.41346	0.35528	3.0705	2.06864	1.75248	5.99455	9.02096	0.927272	1.92717	2.46821	2.82392	9.15526	0.266021	2.56858	0.000158323	1.48757	up
ENSG00000101162	TUBB1	39.4309	2.09661	4.14841	0.550667	14.5629	14.1233	0.797359	5.56424	13.3934	9.95332	29.4165	23.608	82.827	33.9243	60.5639	74.4781	22.5047	27.2156	26.362	29.6432	9.40584	43.9639	10.3296	1.88936	2.43888	20.978	5.5162	6.01881	11.541	6.01431	0.00649898	1.47871	up
ENSG00000198712	MT-CO2	2786.72	11796.2	908.043	1633.35	2898.59	3283.78	3125.59	1871.43	1938.2	1996.17	1515.6	1894.91	4694.22	3272.11	7542.94	7316.19	3295.62	5823.14	4044	4094.01	1453.58	6376.36	1346.5	1807.3	2454.57	3560.99	2772.48	1321.99	1165.58	3370.02	0.0172837	1.47674	up
ENSG00000120885	CLU	33.2956	19.6497	13.2621	17.3017	13.6629	7.21555	18.9396	47.4965	17.1648	9.39743	31.6859	25.6821	81.9073	32.5098	79.2319	170.586	127.694	32.5166	29.3721	55.5205	5.37633	31.4175	7.71681	11.1755	7.09673	53.8279	40.1227	20.822	13.5572	24.46	0.00109623	1.38224	up
ENSG00000124491	F13A1	27.3259	22.6457	16.1573	3.63537	8.492	19.3676	22.762	11.5384	8.21794	8.99534	21.2011	7.3477	51.5035	24.5231	60.6565	69.7514	56.3177	13.2156	38.4231	15.8186	14.6218	55.8116	19.5652	10.6	12.0185	32.0895	26.4636	17.6501	13.6092	13.2608	0.000506171	1.37249	up
ENSG00000139174	PRICKLE1	0.353644	0.009421	2.00832	0.469223	0.864682	0.779232	2.91331	0.090096	1.85886	0.765117	0.461975	5.91737	1.23555	2.95604	2.63028	4.87216	0.793085	2.39834	0.474246	0.791002	1.43383	1.99516	3.00753	10.1716	5.82262	0.895217	4.62216	1.02104	1.48419	2.97756	0.00951671	1.36435	up
ENSG00000259207	ITGB3	3.74027	3.58909	0.592573	1.69297	0.749337	2.83268	3.01903	1.84034	2.89872	0.181384	4.07709	2.90403	11.977	2.36126	6.72664	26.7851	6.88963	6.01409	5.22045	4.27572	1.44264	14.5204	0.542829	0.004113	0.652376	8.02258	0	1.58013	1.9276	0	0.0471172	1.3635	up
ENSG00000111642	CHD4	2.09678	1.1514	6.98435	5.90712	3.75614	3.98601	4.66796	4.32193	5.18782	6.21345	5.77518	3.61153	2.02823	12.7669	3.2907	2.26627	16.3961	15.9446	8.21908	11.111	4.41134	12.0984	0.588763	0.047891	4.14491	7.63696	7.54581	1.80402	4.24362	7.51622	0.0343246	1.3214	up
ENSG00000127526	SLC35E1	6.30327	0.234355	1.21763	0.378207	0.76366	2.59761	11.6602	0	0.289212	1.24656	0.733464	0.251298	1.07882	1.95184	1.13772	4.06112	2.02681	3.70268	2.06693	3.42877	4.50231	4.82191	2.91829	1.06084	1.86982	0.990428	2.31033	0.713108	0.061483	6.0004	0.0247699	1.31897	up
ENSG00000072163	LIMS2	4.84253	0.444266	1.55501	1.42678	0.799102	4.07689	1.14958	3.23066	2.18274	4.01427	21.9315	11.5775	3.80943	5.29688	7.10095	5.3173	5.57156	0.81064	3.27249	18.0013	3.4673	4.15059	1.48797	0	13.7508	1.73335	6.954	10.7491	9.85619	8.93259	0.00483378	1.31751	up
ENSG00000163736	PPBP	258.125	192.165	149.282	43.2423	92.5729	159.914	134.973	188.933	154.247	35.8212	172.784	154.709	669.417	256.683	989.97	849.394	392.477	229.51	471.938	245.625	99.4151	560.618	120.788	24.9521	108.937	344.455	88.8396	93.5789	162.665	76.6604	0.00295654	1.31666	up
ENSG00000163737	PF4	409.433	261.842	158.689	20.14	96.0159	168.831	209.125	317.85	93.9191	65.8711	283.689	217.683	1045.77	449.805	862.214	1370.39	591.733	363.274	320.181	273.364	112.302	454.739	146.683	87.3928	116.956	406.875	284.027	128.337	100.994	91.8035	0.00488846	1.30655	up
ENSG00000081377	CDC14B	4.41732	0.429513	1.523	0.315621	3.71253	1.89712	0.198603	1.94763	0.887385	0	2.66333	1.37758	8.58522	3.1209	6.04735	7.21803	2.44688	5.03582	3.31136	1.99629	0	6.37168	8.11968	8.47537	2.04503	7.13245	0	0.862788	1.01756	1.54558	0.0391821	1.28762	up
ENSG00000198727	MT-CYB	1236.22	4869.68	580.041	694.662	1158.35	1673.79	1705.25	785.246	944.165	1027.13	602.392	1169.32	2015.95	1701.42	2680.6	2254.98	1369.85	2733.74	1388.38	2110.4	737.278	2801.38	684.512	1230.89	1190.08	1342.53	1364.31	704.291	498.834	1773.19	0.0246363	1.27087	up
ENSG00000013016	EHD3	2.9373	3.88616	3.48385	3.84108	1.18184	2.51704	1.48808	2.08476	1.42624	3.609	7.72501	3.4164	8.36213	3.84841	10.1458	13.1586	4.91068	3.43359	3.9089	2.6136	10.051	7.65738	8.17564	13.5961	2.5658	8.54275	5.68386	6.89062	7.91711	1.83561	1.27805e-05	1.26872	up
ENSG00000154146	NRGN	281.653	199.211	134.051	26.374	97.7146	131.305	198.496	253.509	128.533	67.2949	333.781	267.299	763.557	289.547	524.526	973.693	471.449	177.083	388.915	252.243	61.4899	750.635	117.666	100.642	64.8158	404.94	376.884	68.6499	207.608	145.165	0.00219107	1.26863	up
ENSG00000170667	RASA4B	0.110374	0.647318	0.846522	0.407873	0.444632	0.338122	2.06474	1.07739	0.545	0.393348	0	0.914112	2.62378	2.69413	0.164514	2.53654	3.77593	0	3.65056	1.48242	2.52541	1.27155	1.23713	1.22455	0.672804	0.062149	2.38775	1.87124	0.492542	0.542875	0.0441146	1.2595	up
ENSG00000119862	LGALSL	2.32345	2.96181	1.67791	1.69275	1.20722	0.3726	0.934071	1.17747	0.915709	0.870162	0.741221	1.66067	13.0905	2.55409	5.61074	14.1616	4.35308	6.17921	1.40611	4.07287	2.38035	2.3729	2.09233	10.7369	2.6151	8.07016	2.6406	0.002004	0.474701	0.207928	0.0225806	1.25333	up
ENSG00000272333	KMT2B	0.648311	0.405022	0.775965	0.727044	1.04667	1.01518	0.333371	0.307199	0.563836	0.379338	0.545175	0.043889	1.32942	1.39173	0.378384	0.304582	1.05217	0.477557	0.364366	0.206669	3.26736	0.868141	1.0774	0.474344	0.306415	5.40236	1.93195	1.21464	7.96091	1.90713	0.0156908	1.22437	up
ENSG00000091106	NLRC4	1.5851	0	0.160367	0	2.32269	0.222421	5.38519	1.43384	0.518241	1.28345	2.84961	3.52981	5.92356	2.19512	1.19095	3.31677	2.17878	2.73672	4.83655	3.74665	0.595442	2.15156	2.17475	8.50112	1.69312	3.91012	2.53842	2.09177	0.072435	5.19333	0.0481429	1.22094	up
ENSG00000166526	ZNF3	4.20096	0.298042	1.29993	0.180415	3.3978	0.672157	1.55005	0.773058	3.32144	0.652721	0	4.65056	1.37222	0.785285	6.84047	2.30572	16.7804	7.9111	1.45474	4.27359	0.349393	2.74011	3.62681	12.9028	12.2184	17.1664	1.00561	0.349496	0.264715	14.2234	0.0420167	1.20086	up
ENSG00000169291	SHE	1.48764	0.298883	2.68955	1.78923	1.05047	2.02202	1.06688	0.105205	1.1384	0.557235	1.67804	2.66054	3.1136	1.18928	2.45899	3.05274	0.780218	2.11598	1.00101	0.857043	4.96863	12.2226	0.795748	1.2103	11.2539	12.0506	0.831994	1.17627	6.29258	1.06588	0.00610007	1.17741	up
ENSG00000122515	ZMIZ2	3.99993	0.832674	1.46985	0.738375	3.48584	1.06463	3.06222	2.83033	2.41389	5.11269	1.95093	1.40069	4.09056	2.62767	1.98993	2.76153	0.006529	4.96	3.41768	3.40196	8.79768	12.251	14.1069	0	8.81383	8.73198	5.59444	2.45581	3.60699	8.68173	0.0219304	1.1751	up
Human_newGene_138723	Human_newGene_138723	120.811	4.71723	15.2935	40.1386	26.773	128.774	11.4442	37.9754	65.9044	3.77104	48.088	1.15913	58.8633	92.2458	563.949	95.8261	78.5148	131.437	329.7	96.1523	45.7934	57.7153	46.2729	77.3276	80.1509	2.72975	55.872	92.1142	23.3402	77.6818	0.0272289	1.16781	up
Human_newGene_47744	Human_newGene_47744	14.8046	8.45936	5.84475	0	4.13632	3.78111	6.73193	25.2516	1.1483	1.15196	30.4473	24.5903	32.9639	13.4295	18.2055	30.0861	14.2801	6.40162	19.7265	11.8635	3.90219	18.684	5.46512	0.967245	11.0385	49.2202	13.7244	8.06679	11.4801	3.47896	0.0409121	1.12288	up
ENSG00000128283	CDC42EP1	1.08641	3.32873	3.35471	0.814535	5.25413	0.694917	2.88373	0.11483	1.91297	5.31906	4.47604	3.31795	2.18572	2.01782	3.39231	2.03592	7.02392	1.26591	1.14483	4.02832	5.70931	4.31131	0.570874	30.3146	19.7921	11.627	3.31814	1.86677	7.60588	2.94518	0.0386124	1.10457	up
ENSG00000148671	ADIRF	27.2931	18.7311	3.66711	7.23757	14.6433	5.26853	26.8604	21.6653	14.2966	0.986725	49.6025	83.7411	65.8643	34.3888	21.1963	23.6416	44.2343	16.3383	41.5528	101.025	39.518	27.6243	10.4063	30.4351	40.1152	40.8036	0	32.5279	8.92512	16.3536	0.0274506	1.09427	up
ENSG00000180530	NRIP1	3.15649	9.23924	1.46833	0.006265	7.89616	0.62879	1.18971	0.882483	1.79385	0.016754	2.66179	1.39203	12.9327	8.72065	25.0435	18.1404	2.29335	3.3808	16.4666	8.35344	14.2148	6.20016	3.85853	22.0499	1.34111	7.16756	7.24065	1.35081	2.2425	4.41704	0.0153635	1.08192	up
ENSG00000131016	AKAP12	3.2808	0.588516	2.23652	2.70592	3.03954	0.086563	3.79495	1.41786	1.01444	5.09356	8.05203	4.67136	12.3188	1.07801	0.825468	5.13036	0.516715	3.36517	2.76613	3.13352	5.9179	5.63961	3.64528	3.33125	10.844	0.858632	15.8642	2.66421	0.146073	3.92495	0.0293119	1.05576	up
ENSG00000120318	ARAP3	0.556102	0.22832	0.490014	0.572299	2.1114	0.142248	5.65364	1.67478	1.71253	0.232232	1.1292	2.15521	1.76007	0.246371	0	0.963306	2.12078	2.83483	3.04562	2.60003	5.63783	0.689908	2.3558	1.37354	1.01636	2.48183	2.19608	2.93982	0.754915	3.28054	0.0497595	1.04846	up
ENSG00000130119	GNL3L	3.04053	2.16001	5.26968	3.1716	5.7833	1.56001	1.27938	0.400526	3.90228	0.346762	0.951432	3.8757	6.26832	1.78571	1.65158	5.01045	1.64783	2.46766	0.864968	2.91294	1.06028	2.08609	11.8168	6.48754	9.6835	0.91371	11.4048	7.71097	1.49517	17.2919	0.00365905	1.046	up
ENSG00000103313	MEFV	0.357656	5.35017	4.83145	0.715685	4.00196	2.98979	2.25275	4.10459	5.55731	4.40821	8.55346	8.12334	5.72477	1.63601	3.53712	7.55143	7.53078	2.03289	6.97215	7.12742	7.77852	11.3081	7.08822	6.37185	5.22225	6.21044	14.6006	8.76996	16.1757	9.03633	0.00164496	1.04533	up
ENSG00000203883	SOX18	2.00271	6.12527	1.16374	10.4385	2.06473	4.6623	0.174592	5.39861	0.380393	0.863886	19.1663	15.4535	4.29555	1.849	1.5453	4.33983	4.53217	5.82607	7.76738	0.662564	5.73267	10.1938	2.30733	19.2143	3.98957	21.6778	4.25228	10.7872	3.28501	1.78107	0.0409704	1.04064	up
ENSG00000157933	SKI	0.944098	3.92352	0.449536	1.1531	6.06825	1.90092	0.513059	1.29011	0.213718	2.26276	3.30171	0.288967	2.01874	4.03863	1.85149	3.24563	0	1.73915	1.29615	2.42212	1.68127	2.54783	4.40267	1.08057	5.27679	1.79261	0.27185	2.90025	4.03767	2.11701	0.0431311	1.02466	up
ENSG00000135604	STX11	4.216	1.02805	1.30656	1.40172	0.797223	0	5.65262	0.609511	7.33793	5.13383	0.459673	2.66956	8.55686	4.06076	3.87907	8.02806	0.716	5.06618	12.8427	1.24467	5.60367	10.0879	6.86541	3.69423	6.93837	4.31053	8.51969	5.73305	4.14724	2.47091	0.0286297	1.0173	up
ENSG00000070614	NDST1	2.36585	0.8701	0.637088	0.664482	0.613537	0.255594	1.04568	0.252655	0.824918	1.30636	4.58976	7.90276	2.12991	0.657662	1.21019	1.47062	1.09766	0.82969	1.91337	1.47757	3.37923	1.32221	2.09948	0	1.88286	1.58576	0.178169	2.66112	1.60295	0.389367	0.0341008	1.01455	up
ENSG00000109906	ZBTB16	1.00135	1.12349	0.263935	1.13418	1.32621	0.813568	0.305923	0.85179	0	0.840662	1.36544	0.900744	1.41257	0.50577	1.3089	2.68181	1.47598	2.61584	8.22698	0.386326	0.654604	2.10777	0.952974	7.4952	1.89923	0.824695	0.788765	1.6782	0.300642	5.13375	0.0431725	1.01251	up
ENSG00000165795	NDRG2	3.94884	2.24427	4.1701	2.67373	4.70939	3.88054	2.48852	2.99755	19.5393	4.83007	33.2014	12.8735	14.707	8.401	5.15357	4.58082	9.48433	2.12423	7.17005	7.42994	12.3501	4.76605	1.37087	13.6803	9.38086	40.6931	47.2524	36.749	4.28559	1.99114	0.0100087	0.987478	up
ENSG00000064601	CTSA	14.1776	5.05977	9.31328	2.67895	6.87124	22.2509	10.6724	5.42418	15.1932	1.9769	34.1043	22.036	36.6469	42.6982	26.416	45.5709	33.3898	8.93072	16.9295	19.7604	1.95218	36.1358	7.83524	7.91026	3.28729	13.1227	19.9906	7.88165	3.19854	12.0153	0.00827946	0.985224	up
ENSG00000186716	BCR	3.09033	0.726179	2.53687	1.81675	4.29924	0	1.94101	1.58314	0.871414	0.630334	1.12005	1.61309	2.86582	0.519493	1.79881	2.5876	1.86398	4.74674	0.794155	3.47031	1.54928	7.64735	3.22349	7.46736	1.66611	4.42061	4.67722	6.07172	1.45756	2.74943	0.0306759	0.984907	up
ENSG00000150995	ITPR1	2.77198	5.73339	3.03703	0	5.90152	4.69541	0.951257	1.3224	9.33998	8.76881	0.961111	2.36759	8.05166	1.19912	2.09008	4.00035	7.32476	0.39385	1.76155	3.66922	1.49783	5.49122	5.97499	7.54754	2.98576	1.29	1.88317	3.01335	1.81718	1.86113	0.020482	0.972577	up
ENSG00000130382	MLLT1	1.46102	1.6571	1.25561	1.09254	0.57921	1.18407	1.73815	1.78137	2.17062	2.19105	0.598808	0.79312	1.61845	0.875027	2.42708	1.79485	4.2467	1.53735	1.32944	1.17532	12.3648	1.65776	2.59037	5.73335	3.00535	7.42262	0.791125	3.72121	8.63139	1.84391	0.0236852	0.965856	up
ENSG00000206053	JPT2	8.76103	3.2278	5.80106	3.38871	0.423089	1.57683	4.26055	0.816971	3.11808	8.26799	1.04682	9.95155	2.49948	14.9231	6.10295	3.60481	23.5551	0.497337	10.5223	3.23492	18.5818	3.05841	7.05921	1.06115	2.2012	5.98696	2.34305	6.18154	29.447	12.4273	0.0251367	0.963696	up
ENSG00000079999	KEAP1	6.2583	1.23899	5.86851	6.82515	9.25629	3.25788	3.92817	6.09862	2.11197	4.26488	20.6771	5.08217	14.2889	11.2328	2.25047	6.17582	3.58285	6.08847	5.06359	2.86425	13.3781	7.0623	3.90739	36.6154	8.37479	13.7237	6.44825	0.674007	0	4.36445	0.0423559	0.954846	up
ENSG00000159314	ARHGAP27	4.51971	8.17794	11.4536	0.810025	8.1512	2.64937	10.7909	0.637534	12.212	1.28099	32.6157	2.33164	11.0371	8.71793	4.69609	6.40837	9.84741	21.9282	9.18554	8.28672	3.04797	6.5773	7.26161	4.53989	13.6355	31.745	12.6045	13.3858	25.363	9.92383	0.00317564	0.954433	up
ENSG00000198561	CTNND1	2.34441	2.53545	4.77357	2.31761	2.47679	4.88569	3.0062	0.039019	5.22259	4.01765	5.61653	7.19206	8.51543	3.95413	3.47454	3.37885	7.31337	10.3926	18.1438	17.1016	5.7793	9.21932	3.06429	0.83368	15.3003	7.41541	3.32774	4.12753	3.05175	0.312751	0.025316	0.954338	up
ENSG00000118900	UBN1	3.41487	5.53813	6.47931	0.806678	3.90793	5.46425	3.20295	7.5724	2.3556	1.8486	10.0302	1.94998	5.51815	3.86721	2.26968	5.52641	10.5166	2.81505	9.03717	4.91178	7.16792	4.70649	11.1024	23.3245	3.54651	33.4762	9.04835	2.63256	9.79349	3.49735	0.00190611	0.946631	up
ENSG00000146592	CREB5	0.695347	1.53519	0.935588	1.27385	1.42433	5.76814	9.7518	2.45396	4.94117	0.356703	10.4734	18.3452	2.16976	1.50425	1.38183	4.36383	6.09152	1.88157	7.5994	2.26815	16.3177	2.03896	2.88863	2.02045	1.04523	0	1.94213	3.29118	2.82771	3.72961	0.025288	0.938918	up
ENSG00000119684	MLH3	2.68751	1.97885	3.80083	0.975094	0.916455	3.66088	1.1356	15.3698	0.944889	2.66125	2.4841	2.66427	30.9986	5.88678	50.1663	5.9911	2.48258	10.3827	2.92522	3.97541	10.0365	7.67339	1.41667	25.9215	1.42738	21.733	7.34025	2.20133	2.83777	1.07396	0.0271909	0.936381	up
ENSG00000095303	PTGS1	20.6569	14.7229	7.93214	3.26331	9.39922	14.5474	16.6523	30.5958	11.0448	2.41282	21.5386	35.349	36.9419	18.1223	49.7052	81.0481	86.1126	19.7141	34.1969	13.1174	0.444542	19.4732	6.10612	7.9394	8.62576	29.8017	43.8089	4.46889	11.8439	15.2457	0.0247842	0.933958	up
ENSG00000105808	RASA4	0.63364	4.04189	5.44569	0	2.1266	2.41307	3.21986	1.62746	2.22656	2.23313	3.698	2.3005	2.18973	14.5296	0.418888	10.7836	11.109	1.09662	3.92747	1.41082	7.3301	2.52764	7.50169	4.53015	10.1981	7.32557	6.90634	5.57752	1.40156	8.1159	0.0416901	0.918254	up
ENSG00000153815	CMIP	5.88046	7.29345	4.19738	2.3024	8.50108	17.9561	2.88101	3.14674	5.70932	1.3567	15.307	4.94891	12.7874	25.6449	6.69216	7.42038	7.03367	4.85707	8.29842	12.7167	10.1496	13.8271	11.2967	15.8322	7.75412	15.3455	7.92953	5.34063	11.6676	6.82081	0.00037838	0.917331	up
ENSG00000161405	IKZF3	1.85073	8.36118	27.591	1.44684	6.14009	13.7983	4.89157	1.64981	2.46764	9.93678	0.75101	12.5003	7.71511	10.0945	4.19268	2.49015	1.97888	25.8082	10.882	12.9878	8.68937	10.9329	15.7473	8.26131	21.6475	17.6404	6.75687	12.9883	20.8438	7.93994	0.00840013	0.917165	up
ENSG00000133246	PRAM1	15.9951	4.01391	3.33028	9.86829	14.9721	5.88107	11.0226	2.47939	5.12877	5.76031	16.1702	7.81281	15.4332	19.0618	5.58619	11.7282	15.3058	8.56197	21.0313	2.54243	14.1753	7.49103	22.5157	29.5783	17.8993	0.244775	17.2999	10.494	25.1857	18.9902	0.0101192	0.908374	up
ENSG00000113719	ERGIC1	15.2734	1.18464	6.57658	3.97993	11.7917	3.68086	3.10604	1.77459	15.9819	7.5875	15.525	13.1105	13.1105	23.4478	11.6759	12.6543	12.4369	12.1895	8.82397	8.26315	12.3855	24.1081	17.006	12.1112	24.0884	14.1183	8.64469	6.28798	10.981	13.8992	0.00170458	0.906064	up
ENSG00000177119	ANO6	5.217	10.0984	8.92132	1.45119	5.27556	1.43643	3.27719	2.69741	2.96272	1.22271	3.04747	4.45695	15.5824	6.12681	5.43915	14.5646	11.26	3.11388	19.2306	5.99334	3.10921	5.39628	2.01436	2.09149	2.53817	10.3749	4.09657	4.24603	0.277867	1.80789	0.0217095	0.889373	up
ENSG00000031081	ARHGAP31	1.99952	0.632511	0.725457	5.69843	2.12326	1.14672	3.13382	3.63105	3.16248	0.729662	6.77405	4.46391	2.29546	3.46452	1.74868	2.29124	7.66124	5.96819	5.54698	1.08527	3.90202	0.394961	6.0309	5.06015	3.50566	3.70066	4.93269	2.48425	1.26312	3.37828	0.00929054	0.876036	up
ENSG00000161021	MAML1	2.74222	1.98222	1.28715	5.67949	1.14053	1.84778	2.4779	1.21937	4.99269	2.83994	4.9143	5.25291	2.7325	2.6118	0.428063	1.19479	4.81513	3.80044	3.09231	1.26096	0	3.41416	5.5989	10.3446	2.77942	3.15485	5.90054	9.28766	6.95405	4.92852	0.038252	0.874539	up
ENSG00000100034	PPM1F	2.19039	0.433596	3.57636	4.1255	2.80581	0.493543	3.38253	2.1043	2.15311	0.603937	8.71073	3.50998	3.57007	5.48794	7.3506	1.53908	2.9615	2.72867	4.16193	2.95327	1.46144	37.4006	1.33775	4.69549	6.39665	0.854286	7.6652	4.79543	2.50155	1.59161	0.0189849	0.868687	up
ENSG00000161929	SCIMP	2.31968	5.21208	8.69069	7.67645	7.1675	15.8982	5.12564	3.36958	1.42888	2.71073	9.68422	5.81422	9.65019	10.255	5.40636	5.85485	1.18226	14.458	13.1921	11.2805	6.20511	5.02835	7.05319	29.6686	15.4995	3.51682	6.01317	14.3593	17.2048	14.8569	0.00928152	0.864	up
ENSG00000081059	TCF7	9.6204	9.28636	13.7087	23.7064	25.4665	10.7372	11.048	13.404	10.8556	23.9994	3.07298	8.48798	7.32823	26.4799	11.6151	9.13412	18.8165	22.6835	8.46318	7.19615	7.38791	18.9845	31.7104	55.525	48.1526	30.8166	44.0795	33.8568	23.5647	16.4322	0.00401203	0.857057	up
ENSG00000135108	FBXO21	1.3776	1.00095	3.64858	2.90198	2.9391	1.62601	1.2356	0.96834	1.83911	2.28954	2.74322	4.41539	2.815	4.63975	5.24551	6.76666	0.776901	5.11015	3.40121	1.4342	5.30234	4.21685	2.79879	8.66999	1.46808	3.8902	7.4375	4.36998	0	1.5358	0.0454393	0.853586	up
ENSG00000196588	MRTFA	11.433	2.69546	6.06376	0.394908	8.66645	4.73054	16.0164	1.35579	3.33565	5.16488	14.6686	2.41082	5.99429	7.06464	14.3541	7.13738	1.62849	5.58468	10.6862	5.64336	5.55673	15.0383	7.57346	6.49361	6.48294	35.2856	3.30455	3.85328	14.7464	4.72445	0.00565554	0.850993	up
ENSG00000174231	PRPF8	10.0795	10.0455	22.3221	3.60204	11.4022	6.95602	20.8429	5.05078	7.55611	12.5893	12.1697	21.5795	15.5932	16.6905	18.2634	17.5909	11.3353	15.968	15.5358	20.8883	48.7357	20.119	13.2081	25.8849	18.544	25.0676	18.9334	33.9195	16.7678	20.1452	1.61595e-05	0.850024	up
ENSG00000100592	DAAM1	1.64735	4.99606	28.6304	6.43157	5.96316	0.632207	4.18416	3.1109	3.65103	5.04719	9.74193	14.9346	13.3942	26.2023	4.18432	11.768	8.07442	6.68855	5.09089	4.73726	0.18949	3.65579	2.81683	3.45667	7.05873	4.52519	9.83825	4.97344	7.94631	2.17357	0.00944731	0.847774	up
ENSG00000135636	DYSF	5.16858	3.10802	2.09327	0.997289	8.64196	4.16773	3.91431	2.96222	7.44099	5.5423	11.6585	10.8669	6.95852	5.01363	1.52367	4.5877	13.6937	6.32212	11.4663	7.4865	1.39934	4.69006	11.4157	7.83137	4.24682	7.75691	3.75586	5.70512	2.34907	14.0356	0.00462546	0.847324	up
ENSG00000168016	TRANK1	0.689879	1.51447	2.92201	0.383727	1.53872	1.32486	1.9164	0.363566	0.926868	1.62777	1.08048	2.28714	2.29128	2.16187	1.71477	2.76555	1.66963	2.00127	1.60616	2.66884	1.22184	4.60633	2.02446	0	0.362053	2.3538	0.810495	1.5822	1.54308	3.88515	0.0388042	0.842207	up
ENSG00000110324	IL10RA	10.0004	0.17087	5.58323	14.0296	13.9618	7.92243	5.51857	1.10418	4.7005	15.5426	9.91327	8.26166	10.9637	24.3358	0.462116	13.529	11.0203	8.34313	3.47282	3.25124	0.72453	7.13657	7.99371	18.947	9.22634	1.54351	14.8449	31.5669	4.71927	15.72	0.0407463	0.841027	up
ENSG00000070495	JMJD6	1.13851	3.25652	8.67499	2.83731	3.26049	0.443737	0.895669	1.06975	4.02737	3.75938	3.05032	1.18166	0.953633	12.7771	9.07382	3.70872	7.07116	3.93506	1.0777	0.619188	0.909545	3.66153	6.41934	6.4664	1.92406	7.56313	8.33688	27.9481	7.52939	2.15578	0.0339353	0.837365	up
ENSG00000117625	RCOR3	18.3687	1.41786	5.24324	1.43566	4.03958	9.61869	5.13171	3.31989	12.5998	5.41911	4.54683	12.4254	6.87229	5.53826	6.58015	17.9764	11.1847	3.79631	5.74449	11.8989	6.5919	11.6269	27.6949	0.625351	5.83742	6.35762	24.051	5.62858	13.3399	16.9202	0.00533651	0.815884	up
ENSG00000100994	PYGB	3.60094	2.77044	5.35923	0.594479	3.2507	1.54333	6.28595	1.95486	2.45503	2.29185	6.01589	5.07794	5.8566	6.15536	5.23721	5.20635	3.82098	6.7556	2.78229	3.87576	6.63029	4.09504	5.64674	18.7543	7.21094	6.49756	0.883233	6.80903	1.19491	1.02588	0.0294169	0.804647	up
ENSG00000177311	ZBTB38	1.22292	4.2189	10.9905	4.37649	3.96939	20.5926	4.1949	4.61826	6.9146	4.5485	3.82285	20.0479	3.68654	4.09534	7.8655	12.1724	8.81785	10.995	8.91877	9.18698	2.99868	7.33848	18.2492	32.1694	19.8346	5.90609	7.62236	2.94764	18.1923	7.42565	0.0266073	0.798497	up
ENSG00000264522	OTUD7B	1.28024	0.260954	1.90535	0.935496	0.53616	0.755696	1.2485	0.607145	1.13061	0.208754	2.67389	0.316676	0.975295	0.695877	1.06264	1.92509	1.35364	1.1896	3.13618	0.994827	2.63734	1.40098	1.43567	4.24121	0.9278	0.249336	0.397088	1.14117	3.63353	2.34122	0.0460931	0.792654	up
ENSG00000100266	PACSIN2	3.56308	3.97774	13.7239	6.77703	11.0795	13.2121	9.07443	3.93759	8.86056	2.87144	9.0001	4.57845	21.8007	12.6975	9.83322	19.2078	11.1025	15.3506	12.072	7.21049	20.3486	1.16598	12.6513	20.8493	6.5393	9.16563	22.2635	4.89508	19.7533	21.6949	0.00650859	0.755443	up
ENSG00000110514	MADD	5.48487	0.695574	6.28979	9.68481	1.29989	0.918111	6.11142	2.93333	2.97558	8.35098	3.23652	3.24291	9.00905	7.31907	6.03819	9.06877	3.6537	7.96552	6.09609	4.8094	11.4676	1.72253	11.2496	7.72029	5.97726	6.66733	7.63738	1.84892	8.3833	4.441	0.0104665	0.752486	up
ENSG00000171467	ZNF318	1.53373	0.618757	2.06768	2.10212	1.81027	2.94934	2.26968	0.839063	1.20468	1.38481	0.781627	1.32276	1.97506	3.13482	1.81706	1.59514	2.94258	2.33803	2.04484	2.31076	2.85803	2.51369	6.1523	4.54486	3.33366	1.72602	3.91541	3.76831	0.08872	3.05909	0.0257138	0.746151	up
ENSG00000197879	MYO1C	3.30141	1.14433	3.14847	0.54056	5.95348	1.42483	2.67187	1.86523	1.62211	3.38869	3.38519	2.95144	2.2117	1.93535	14.6022	3.87731	7.56199	4.8743	2.89153	3.32626	5.03967	6.75407	6.83861	12.1247	4.59237	0.48221	6.46275	2.21664	3.38536	4.63167	0.0294081	0.740405	up
ENSG00000126003	PLAGL2	4.68933	3.28821	3.98904	1.90253	4.08671	4.22531	1.67528	2.81958	2.07493	5.10648	4.36773	3.03188	5.36584	5.84008	1.26427	4.98651	2.2319	3.88737	7.0505	2.23561	2.69794	6.30754	7.11243	5.45394	2.69471	4.83987	3.76577	8.37265	9.61623	5.48135	0.00557681	0.739832	up
ENSG00000116337	AMPD2	2.1512	3.58401	4.36409	3.97232	4.61526	9.16431	6.53626	2.38263	5.06099	2.36248	1.36993	7.45296	5.80388	7.14339	2.34352	4.06266	4.29055	7.30038	14.3388	10.8931	4.18286	2.85624	7.95331	4.59551	5.34831	2.22083	25.5011	7.33862	17.1936	4.38784	0.0421796	0.723891	up
ENSG00000120868	APAF1	4.08005	1.40559	6.62523	1.09851	2.83134	2.85037	6.73285	1.24778	0.593662	4.55731	5.50099	6.60695	6.70795	1.93957	3.59206	4.17359	11.4344	4.50779	9.09528	2.19152	4.73789	14.9406	32.4973	2.68763	12.8534	4.48156	0.383506	20.7231	3.84887	5.13693	0.0234018	0.721705	up
ENSG00000085733	CTTN	16.0677	11.133	11.2885	3.69615	5.37105	6.18501	4.407	12.6854	6.93196	7.69729	14.8958	7.98702	13.0943	10.148	18.6656	13.9699	8.92904	16.9206	8.7364	13.0354	15.5817	37.0543	20.843	20.3799	4.99369	17.8392	15.3409	19.4981	17.9775	26.1771	0.00824986	0.720947	up
ENSG00000136451	VEZF1	5.65288	1.39263	3.53578	2.83731	5.30925	2.07581	2.35825	2.52163	6.39947	3.8469	2.59577	1.59313	4.32236	4.74655	5.18739	12.4208	4.76895	2.38362	3.64482	3.5285	10.116	5.43434	9.30328	4.07969	1.05259	4.5702	10.4964	8.6768	6.39257	10.1754	0.0214775	0.718844	up
ENSG00000131759	RARA	3.83072	9.19421	9.70362	1.82542	12.8741	7.54878	16.0289	7.33253	1.98048	10.3452	6.70816	7.88235	10.2853	9.70404	1.98218	9.40837	12.9915	10.9589	10.1273	10.1601	11.6579	30.3426	12.5433	17.1427	35.2263	21.6375	8.78243	6.64169	15.664	11.1658	0.0224429	0.717157	up
ENSG00000127616	SMARCA4	13.1616	4.36995	10.8268	1.78207	12.1901	4.89975	5.80151	2.32115	5.04098	7.44701	16.6404	5.85084	6.49219	8.80916	5.01538	13.9642	1.80503	7.91725	13.7976	5.47338	5.63936	12.8721	10.2277	15.5699	7.24503	7.07191	14.0052	10.6014	16.9698	14.1586	0.00411793	0.716333	up
ENSG00000105438	KDELR1	9.87597	4.70418	13.2417	6.75436	18.302	2.64188	21.9004	18.2501	8.45556	11.499	21.8597	22.898	14.5703	20.0842	6.19783	8.92972	4.59308	10.4981	20.104	24.6489	33.9879	7.7879	9.07243	29.47	17.0636	4.22816	3.99533	14.7365	40.9842	24.7007	0.0338453	0.710654	up
ENSG00000005249	PRKAR2B	17.5699	8.88864	13.0081	4.50934	4.13711	10.4226	7.23822	12.2501	10.6246	1.30614	6.96671	12.5777	25.5085	10.638	19.8079	31.2232	20.6591	9.00085	18.4588	18.3444	4.20952	11.8539	7.72418	22.3377	13.6383	9.87908	7.7265	9.26569	4.37683	5.58161	0.0277523	0.702626	up
ENSG00000107929	LARP4B	6.16782	3.27877	15.583	2.01678	5.12088	7.76471	9.4903	5.30983	3.34004	8.79757	25.1611	8.37127	10.2216	9.71604	6.87191	11.2827	9.66762	6.5915	6.50915	7.56139	1.07403	6.75425	8.96459	1.75855	8.73995	12.8985	6.08124	9.73153	16.4378	11.9161	0.00933148	0.695617	up
ENSG00000061936	SFSWAP	13.0187	10.1087	10.3358	8.15653	12.5104	3.47483	6.65875	3.07095	6.70592	4.72257	7.19625	4.3577	15.9684	5.56347	7.33739	12.7772	2.62873	6.83481	6.7243	5.09228	5.65503	1.9473	6.90718	55.066	18.9211	0.911014	9.37769	16.2248	14.3314	8.7141	0.0267456	0.694578	up
ENSG00000161642	ZNF385A	3.83772	9.07079	4.10597	7.91253	7.85096	9.70294	7.85989	4.2831	7.52609	1.08979	7.25592	2.81511	4.79294	4.20072	7.74606	8.9013	11.4054	9.06245	29.5229	13.5646	21.1601	12.4761	12.9035	3.07039	25.6714	12.3417	5.71531	5.24706	13.1407	5.32691	0.0393202	0.694555	up
ENSG00000165671	NSD1	1.52124	2.32792	7.00309	1.48573	2.69635	8.71268	4.36416	6.70312	2.94099	6.10927	3.99598	2.2797	3.38433	7.10452	5.12294	6.73587	3.11893	2.44747	3.56059	4.00496	3.82149	2.78822	5.93084	1.97885	9.21206	8.63686	1.11013	3.34629	17.2715	1.54428	0.00508625	0.683693	up
ENSG00000178209	PLEC	1.76524	0.954948	0.698059	0.455457	0.727894	1.82649	0.730274	0.608114	0.757257	0.748394	1.86969	0.450786	0.859544	0.964131	2.0426	1.02558	1.62378	0.485613	1.09657	0.364961	2.81653	2.12752	0.872825	3.05901	0.932925	1.33302	3.54904	0.89142	1.68687	1.15211	0.0276794	0.682031	up
ENSG00000127920	GNG11	17.2524	12.2947	10.0884	8.67461	11.8277	13.1889	13.118	21.2661	9.94566	16.3204	31.2718	18.5275	28.0801	12.9266	35.8901	34.8507	26.2327	13.7693	29.1398	18.439	14.5939	26.3429	7.32118	8.53636	10.3325	12.8394	12.3657	21.6288	10.8199	11.906	0.0146687	0.679127	up
ENSG00000108262	GIT1	2.37457	17.9121	2.66999	0.734055	9.74316	3.53501	1.14368	14.4462	4.57742	7.25688	12.8696	5.31714	5.48763	4.93036	8.508	11.3181	5.8066	13.1564	5.02133	5.14005	3.81981	17.5761	22.8885	17.6692	3.76281	5.59981	1.36545	9.02712	5.01279	2.76968	0.0325629	0.677711	up
ENSG00000120071	KANSL1	4.08113	2.90453	6.36424	3.15579	8.5875	2.20431	2.54435	2.70086	3.68134	3.09555	5.7608	6.00898	4.86882	4.45314	3.42303	6.32044	7.38478	3.90146	4.07378	8.30503	6.80616	11.0439	6.16038	14.8458	6.4047	10.2021	3.83597	11.6814	27.1848	10.2901	0.00704542	0.675978	up
ENSG00000088247	KHSRP	32.6531	16.4469	12.3259	8.19208	24.0544	18.7097	20.5832	7.71659	21.7414	10.2611	20.238	24.6541	20.7412	17.31	17.7269	28.5639	19.985	19.0497	31.8893	10.721	40.29	29.3124	42.1997	23.7111	32.3201	23.6659	43.0824	22.3691	23.5197	33.6358	0.000436702	0.671249	up
ENSG00000204469	PRRC2A	9.04964	10.6551	17.5587	4.44332	7.80342	11.0979	7.77215	4.66443	11.1298	6.12384	5.19381	9.57303	4.61237	9.41722	6.51939	10.6153	6.02607	3.71456	9.30389	4.43527	8.6729	14.2622	10.5663	18.9359	11.0219	23.3572	9.01387	14.1716	10.3096	8.24877	0.00336912	0.670532	up
ENSG00000108175	ZMIZ1	3.86482	1.29762	4.30678	1.7558	3.9363	2.44367	5.20526	0.769367	3.68417	2.72488	3.05648	9.31754	2.5018	20.9169	1.50785	9.47889	3.90675	3.4624	1.15538	2.55876	3.72227	5.70989	13.1161	9.92099	12.7241	0.987918	6.16238	4.09949	3.4052	7.71615	0.0235596	0.661414	up
ENSG00000129353	SLC44A2	7.44272	7.15503	9.11522	12.521	5.23656	2.43839	2.78279	7.3064	5.73291	10.5182	2.27223	7.642	8.07952	12.9766	10.1561	14.8935	12.2111	4.27477	7.29481	8.65986	8.80359	8.91771	11.0066	23.3025	12.8809	6.36356	13.7818	4.26027	1.49578	6.84518	0.0343248	0.656594	up
ENSG00000183530	PRR14L	0.964813	3.31194	4.19631	1.26793	2.29494	1.6145	5.51948	1.92625	0.677125	2.03166	2.07427	3.84726	2.55931	6.77485	3.29747	4.46362	1.46729	5.0815	3.14953	1.26159	3.14675	3.16091	4.22386	8.3804	0.80988	2.59498	1.55726	5.02753	2.76057	3.78362	0.0445515	0.644973	up
ENSG00000072110	ACTN1	30.4944	20.323	12.3225	8.24563	11.6555	16.0324	25.9395	10.2303	17.6683	11.3505	25.8115	19.2077	33.9902	21.2493	27.3218	26.5831	16.5488	18.9028	17.5039	14.0584	15.2857	25.9218	29.6085	6.32395	11.2348	22.8298	25.1299	22.8856	20.5856	36.9235	0.00413712	0.644279	up
ENSG00000105738	SIPA1L3	2.70873	2.94385	2.35844	2.97212	6.18504	14.9349	1.49298	2.67224	1.78356	0.388592	1.30595	2.47228	12.6482	19.1455	1.36038	2.1218	2.5178	2.00796	1.80198	2.01427	6.52642	3.9486	15.3935	48.8931	7.83502	6.35867	3.55363	2.94949	2.23319	1.94071	0.0356224	0.64031	up
ENSG00000132510	KDM6B	2.71599	1.67351	3.4975	0.137176	4.52344	4.22764	5.31849	1.69386	5.57402	3.62394	6.69987	2.82916	2.69728	2.14915	1.66009	2.63641	0.693487	4.41789	3.61692	4.38335	3.62993	8.29444	5.92053	8.73708	5.85297	2.56828	7.57713	4.83941	4.5522	10.5604	0.0497808	0.638378	up
ENSG00000124214	STAU1	11.1778	10.2091	13.6881	6.67689	10.9531	17.5393	14.4193	10.3956	18.3486	4.98882	12.659	10.4466	23.2842	9.59293	18.7423	28.0658	13.6585	7.02026	17.927	24.361	17.9636	17.0608	16.0029	25.4842	21.3846	24.5654	11.98	19.1844	22.3912	31.2192	0.000729112	0.634578	up
ENSG00000100292	HMOX1	16.5444	9.7892	4.15531	11.5629	29.3162	34.0879	18.354	8.87882	28.0406	20.9359	33.5431	13.7249	22.9081	17.7874	17.8438	19.3739	20.3571	10.2627	28.6522	25.6063	36.9531	24.956	23.3295	56.4878	37.3987	50.4209	13.804	28.6658	20.5036	46.9052	0.01377	0.626883	up
ENSG00000089902	RCOR1	4.2655	3.93398	1.07217	1.47764	5.09846	4.40485	3.30909	1.79242	4.23378	1.51095	2.45472	2.6867	3.22163	4.45581	2.65302	5.84018	6.38884	0.855806	5.88353	1.66398	7.51156	1.31734	4.17936	12.3877	3.62363	3.58454	4.9808	3.55706	9.22972	6.18239	0.0472248	0.626828	up
ENSG00000167548	KMT2D	5.54852	1.16419	0.767323	0.402867	1.05226	3.00475	0.686828	0.374505	1.43016	1.00426	1.78049	0.371435	1.38951	0.412317	1.48805	0.634171	0.90515	1.09898	2.29514	0.627196	2.54951	1.51536	1.24521	1.15229	1.26046	2.02066	3.19444	1.76971	0.801601	2.1037	0.0266117	0.619883	up
ENSG00000197555	SIPA1L1	28.8968	5.14941	22.5391	0.909443	13.9437	4.35651	19.132	3.32392	4.75366	1.39587	20.0196	8.08433	21.2033	8.49499	5.50143	7.80606	8.46991	27.7992	16.716	7.54199	45.0064	32.8458	2.68014	80.7048	27.6898	3.77717	15.5246	14.3063	13.4132	20.2526	0.011834	0.618877	up
ENSG00000171206	TRIM8	4.50337	9.39382	5.52277	6.23958	8.9119	6.39113	4.60168	3.95083	18.7909	4.30229	4.23821	14.9189	15.9698	8.64333	8.91391	5.91548	19.8955	4.42693	13.1557	7.29229	8.64388	15.7488	8.33807	11.1459	5.91412	6.91738	15.9662	16.0366	17.0266	16.4071	0.0238751	0.613765	up
ENSG00000148484	RSU1	38.5194	23.384	20.7146	24.2531	19.433	26.3016	17.635	35.4338	30.5961	10.8777	42.7842	29.1646	63.2935	35.9864	71.2656	85.2085	37.7212	27.3473	43.5413	38.8437	20.2089	39.5108	19.5578	27.9441	18.9288	26.9435	16.2985	28.078	18.8888	28.9404	0.0216141	0.611978	up
ENSG00000116871	MAP7D1	11.8372	22.7409	12.6299	12.8263	24.0187	8.95487	10.8193	14.5064	18.2888	9.05625	17.6172	10.8084	8.86876	16.2313	8.76168	23.846	20.767	9.05251	18.3081	12.2863	20.8366	10.0978	27.0538	21.7862	22.6104	8.48106	12.726	32.6113	21.5258	18.3927	0.00361332	0.61134	up
ENSG00000156639	ZFAND3	5.25894	7.407	5.18205	8.06836	7.9471	2.50236	4.91725	5.29162	8.7607	6.22368	10.4678	6.08954	11.669	1.69683	6.09614	8.09827	8.15248	5.90477	14.7222	4.79695	21.5088	12.7639	4.02563	1.00415	8.81497	9.06412	11.1916	4.64874	16.2016	14.8619	0.0422564	0.606602	up
ENSG00000110048	OSBP	6.00252	8.3263	4.18255	2.86022	5.11028	2.23159	5.1448	4.32669	5.76311	0.76089	7.66093	3.13748	6.71098	3.53344	7.68497	5.43872	3.62365	6.12425	5.7332	4.87484	7.8899	6.67033	3.67289	9.47532	7.36911	13.8286	4.07128	6.77106	5.22311	9.12193	0.0189584	0.606495	up
ENSG00000266094	RASSF5	14.0681	10.1846	40.5251	34.9242	22.9633	20.6139	18.9212	18.4791	14.3394	24.8057	9.78442	36.3156	38.3587	41.2456	31.9952	41.3563	14.0874	40.1288	36.8493	27.4063	27.5774	36.5342	31.7847	30.9598	23.9619	52.9546	50.3802	41.9556	60.5007	39.7642	0.00449907	0.60471	up
ENSG00000100330	MTMR3	3.16211	5.3259	2.96883	6.43935	2.62773	3.25798	4.10344	2.56396	1.13843	2.8488	5.5199	4.32768	5.1408	2.15864	3.87624	4.01109	2.84746	8.00463	3.97046	4.56564	9.28092	2.79976	11.3144	13.1009	4.31164	6.09869	3.30992	3.71226	5.73333	1.42398	0.0141836	0.604441	up
ENSG00000100599	RIN3	11.4126	8.60675	11.5047	5.51602	18.3924	9.63696	9.66721	2.78087	22.1481	9.2291	23.1688	13.5405	20.9244	29.7956	3.27176	10.1998	5.1845	27.5595	14.0949	6.58922	25.9	28.3543	15.505	84.0475	17.2762	41.6915	12.2038	52.3348	9.94707	39.3723	0.0171466	0.603021	up
ENSG00000100345	MYH9	74.6754	58.561	61.8339	40.3718	68.4689	58.9259	61.7973	71.8228	59.7767	68.3556	70.4012	74.4012	74.5368	79.937	59.6279	78.0341	60.1543	59.4221	61.3419	54.0972	100.916	136.096	116.986	146.801	74.0468	119.784	104.964	121.174	121.633	115.517	2.93194e-05	0.60108	up
ENSG00000130300	PLVAP	16.4271	7.5884	7.93641	8.73038	7.39545	6.30252	9.44548	17.6128	22.0361	39.6925	34.0534	13.243	6.9287	14.1559	5.82218	15.1796	12.5599	11.9299	16.2181	16.2053	8.53342	24.6428	24.3471	39.6606	21.6173	13.1369	25.1696	16.8454	30.1356	30.7502	0.0303851	0.600552	up
ENSG00000132405	TBC1D14	10.7019	3.94903	5.36539	4.70313	9.74166	17.1359	5.6794	29.6702	4.2788	4.09213	1.88748	11.2953	9.59642	3.8004	17.248	46.7801	7.2106	19.1603	5.30991	19.8481	22.7312	7.81101	7.8225	2.82276	4.90853	8.43572	3.85348	8.02047	18.7805	16.2094	0.0112398	0.600184	up
ENSG00000197872	CYRIA	3.82005	6.36843	7.7742	2.3561	5.24865	13.1102	8.22034	10.9326	14.2495	5.0786	9.1405	11.5699	9.88938	12.173	5.95294	7.63133	5.84017	10.0293	13.8071	11.3583	24.5116	19.6651	9.63979	25.0298	11.1505	19.3539	6.63782	6.41843	7.15763	14.8974	0.0100136	0.599982	up
ENSG00000099785	MARCHF2	26.3132	13.449	7.56524	7.75849	24.646	13.1563	31.9999	17.2382	11.4985	11.4619	14.8087	26.3096	40.8548	24.6038	30.4512	14.7661	35.2749	20.9661	46.4513	23.3686	43.3035	8.5913	16.2723	9.12945	26.3449	9.78333	35.581	23.9547	15.7022	13.6011	0.0246143	0.598645	up
ENSG00000176783	RUFY1	32.3859	14.442	20.5259	12.322	32.1958	26.8882	22.0632	20.4479	21.328	7.36871	21.2641	15.9009	120.846	23.1967	28.5612	95.8759	33.1164	33.529	31.3049	21.6168	16.1339	24.9615	24.0163	15.4904	24.5327	21.791	39.0725	23.6496	33.0426	15.3876	0.0427885	0.595367	up
ENSG00000073910	FRY	6.0183	0.783924	1.76044	1.33496	1.07804	1.49946	14.017	9.07998	5.12112	1.07116	1.5914	7.72054	1.18558	1.11458	0.630175	1.01822	0.855825	1.62709	1.77833	0.954482	5.61257	3.21329	3.54979	2.61556	1.72913	1.84202	0.969771	2.92584	2.0561	2.55135	0.0366747	0.590316	up
ENSG00000198478	SH3BGRL2	14.1088	6.76373	13.8576	15.4306	7.03707	14.8016	10.8307	10.3318	12.7795	8.76376	15.3887	19.5081	22.4535	9.14708	19.394	28.6555	24.4594	11.7457	13.9107	12.727	10.3902	33.3146	10.7562	1.52858	7.43244	19.6015	16.1903	8.56245	14.9152	8.36516	0.0424334	0.590096	up
ENSG00000124422	USP22	8.88801	2.48885	6.96226	7.36967	7.21932	4.98027	7.75972	5.57835	10.7836	26.3993	15.3516	6.21974	11.1715	15.1841	5.41927	8.34166	8.68768	10.1013	15.917	8.1281	18.944	14.3277	10.0308	12.6049	29.2577	15.4696	22.9809	13.0141	7.33846	7.8175	0.00737327	0.587724	up
ENSG00000125952	MAX	87.9342	93.4673	79.3127	68.4489	77.4633	70.9836	89.8686	114.328	59.1713	50.9263	94.1668	115.767	168.402	89.3157	128.63	149.421	247.554	76.7266	147.204	126.231	89.5752	168.3	91.445	122.168	106.02	272.151	92.9889	71.8821	101.776	85.8332	0.0010386	0.586514	up
ENSG00000156531	PHF6	8.21966	8.79804	6.84608	7.26179	7.52525	5.93956	6.12055	7.13363	4.01836	2.56209	1.1662	2.35281	3.43345	7.56105	3.27876	13.0357	3.00054	6.27062	5.88064	4.74869	4.55981	2.77777	2.47965	1.16583	6.6132	4.49809	2.91303	4.0549	8.04497	6.42707	0.0401273	-0.586388	down
ENSG00000100387	RBX1	57.0643	54.3769	54.2998	48.134	54.3364	55.9847	51.1822	21.071	39.2318	41.7943	11.8205	39.4782	36.03	21.8056	38.0576	69.5306	50.0661	23.706	55.5821	27.8384	3.34211	21.5401	30.1098	26.4244	21.6827	35.3678	20.3214	47.0292	12.8344	37.3178	0.00921456	-0.606201	down
ENSG00000164022	AIMP1	31.5507	16.5037	16.2238	33.5616	26.6861	25.648	13.5565	23.0208	22.1377	10.8762	8.15969	13.9676	9.37128	18.5772	12.5075	14.93	31.5246	20.525	13.7621	13.1602	11.715	10.8797	17.114	4.20256	5.54992	12.3807	6.59361	13.4385	5.9261	19.481	0.000789896	-0.611894	down
ENSG00000115993	TRAK2	840.901	838.48	991.522	408.731	508.101	609.616	307.473	392.702	1378.73	256.096	138.781	188.039	393.124	174.108	317.48	306.889	219.848	416.129	699.045	361.459	513.685	362.039	664.217	1172.99	398.462	309.427	357.314	333.37	853.681	421.404	0.00557788	-0.614796	down
ENSG00000269858	EGLN2	9.99647	11.2281	13.4035	3.11502	24.4209	15.1338	20.0788	13.2128	21.3771	12.8963	10.147	4.01585	9.69913	2.11635	10.465	8.69514	11.6729	5.17809	7.11975	3.32218	22.0598	4.09695	23.2268	7.41452	3.08093	5.72855	11.8692	9.87458	12.3227	11.0305	0.0202107	-0.61965	down
ENSG00000009844	VTA1	6.13359	18.7615	4.62732	9.57981	7.24668	7.5558	4.56151	12.3278	8.48761	7.20452	6.94471	1.77349	5.97853	3.97899	3.67014	5.69671	19.2157	6.87959	6.26157	5.25413	3.04336	2.56109	8.06202	0.627798	0.444777	5.21472	7.73904	7.6325	5.28362	3.2491	0.017232	-0.623753	down
ENSG00000122417	ODF2L	10.3495	24.7687	11.0974	9.34018	18.9403	20.2357	18.9904	7.4977	18.3951	12.363	1.28103	0.634283	2.25532	17.2653	8.86039	8.6876	42.5244	10.5331	15.6184	25.381	4.40075	0.973659	16.2088	7.95638	4.45015	1.26436	0.826379	10.3383	11.7197	11.2781	0.0462469	-0.624515	down
ENSG00000172428	COPS9	33.5716	79.8269	49.5017	62.6158	82.8723	80.2547	50.8057	47.9441	80.6415	28.9433	33.7191	10.5646	53.5049	50.0049	45.3479	54.2186	25.2013	52.2433	76.3647	66.2717	43.8035	42.328	43.9238	8.00474	28.6169	26.4004	92.3817	3.64332	24.2094	22.3357	0.0453395	-0.624979	down
ENSG00000100450	GZMH	48.0084	57.1108	28.0693	13.9077	83.1921	41.6459	29.8192	17.9853	28.3216	8.43943	33.2364	25.5511	25.0772	30.3578	15.2799	30.8112	21.0605	9.51037	37.1936	14.8983	56.2933	24.1113	49.5472	20.0801	1.72224	21.2928	19.5751	20.6819	19.9431	18.0718	0.0445628	-0.62872	down
ENSG00000111875	ASF1A	23.1409	26.5951	8.52718	15.3197	21.3899	17.5547	21.2509	11.1442	15.0561	22.3678	11.2974	4.81974	9.13654	16.5172	11.1445	15.2803	7.01483	15.9107	15.8961	16.0877	11.7834	8.74781	11.1536	11.5911	16.8065	5.80197	27.9347	7.72232	14.955	19.8435	0.00152093	-0.64429	down
ENSG00000173868	PHOSPHO1	11.8127	12.5281	14.444	40.5863	18.8835	16.668	11.5103	16.2369	26.1132	4.56606	5.9236	8.39154	2.65089	2.13279	18.6174	8.47779	3.04804	7.54282	8.27046	13.3026	3.72165	10.1577	21.5821	3.92441	11.7405	22.204	8.65264	5.6043	17.7791	18.7864	0.0366825	-0.649927	down
ENSG00000137460	FHDC1	165.695	85.873	162.526	25.6843	59.7259	86.341	23.1588	18.9393	116.501	25.441	8.2668	7.62553	52.1201	20.0433	28.7553	32.9611	28.5906	40.4506	67.4795	15.5562	67.6845	18.8277	127.05	104.595	72.0294	31.0412	44.3791	61.7068	100.729	39.9044	0.0377604	-0.657014	down
ENSG00000112237	CCNC	31.5377	18.015	25.9204	19.7361	26.9395	49.2428	15.5655	13.0953	7.06782	14.2091	18.4697	15.9582	8.00859	13.653	12.9189	15.4695	6.21091	11.8291	11.496	14.5003	5.55422	12.2669	13.6923	0	17.1863	27.6025	9.43848	8.30011	4.50864	12.5015	0.0466911	-0.658898	down
ENSG00000120963	ZNF706	15.6355	26.3608	17.3159	14.8577	5.89995	12.1067	19.6833	19.5612	10.7373	12.3996	10.8737	5.2665	7.58215	11.963	5.20031	16.4352	13.4066	7.96251	13.8328	18.1286	5.5772	11.5107	14.8912	49.2528	5.84499	2.38201	3.20436	4.70574	10.0347	9.64909	0.00957919	-0.660914	down
ENSG00000107672	NSMCE4A	16.7043	12.966	23.0914	29.8185	30.4125	19.3251	29.6486	4.80283	24.7972	34.9256	21.0315	3.76947	6.25808	7.54765	9.1706	24.6039	15.6409	17.1806	16.587	8.57855	3.31436	18.5049	11.231	2.36736	10.1862	4.82409	1.26439	17.5401	8.91846	5.324	0.0220521	-0.662041	down
ENSG00000147874	HAUS6	5.53722	12.3244	7.68699	9.54229	7.1094	4.6767	3.6136	8.31787	4.28768	5.28106	4.03397	4.2407	3.54649	4.00374	3.78239	4.28867	6.93594	12.3873	6.13278	8.00636	0	6.29123	4.01715	2.18823	5.58932	2.41384	2.24267	2.83301	4.05589	4.41492	0.0497331	-0.668751	down
ENSG00000135241	PNPLA8	5.93943	4.46738	18.4575	3.63677	10.4683	13.7681	11.3951	8.47081	5.82072	7.23419	3.43961	2.61138	5.17807	11.2388	2.94004	8.34719	3.9115	4.04693	4.43632	6.58652	1.02493	3.05272	3.44719	5.05467	5.2598	6.69093	5.465	9.74655	1.96513	4.82095	0.00645224	-0.669114	down
ENSG00000148175	STOM	59.4028	59.2671	118.363	129.849	42.1885	128.781	47.7356	147.771	142.926	66.7655	40.5813	31.2606	81.2619	39.5079	63.8291	74.5706	54.0248	116.407	54.1636	65.0432	64.8694	37.7304	50.0925	69.5077	95.1117	65.4645	64.7611	59.7485	50.767	87.3345	0.000424101	-0.672235	down
ENSG00000171476	HOPX	46.4549	21.7609	45.4831	40.4471	56.9202	33.1391	41.8111	29.7475	46.2826	33.5573	5.07031	36.3976	47.4096	16.7563	31.6288	24.2623	3.50632	27.8111	18.3182	22.6657	37.108	41.1132	35.3966	5.91635	10.5685	24.1206	15.9007	19.3206	33.9332	13.3736	0.00607932	-0.673164	down
ENSG00000164010	ERMAP	7.28633	6.77172	6.54504	9.2734	2.40962	6.46791	11.1064	6.09852	11.6975	7.48191	3.07725	2.20718	3.4258	0.794038	2.04147	3.4303	1.4501	3.95465	3.15927	6.31112	10.917	2.47288	10.8946	2.52717	9.04635	10.1799	7.63043	4.0171	6.62338	7.14975	0.0270427	-0.675644	down
ENSG00000163682	RPL9	516.148	148.367	643.852	763.595	284.29	273.267	350.912	447.696	319.46	359.239	172.657	365.172	192.589	365.868	247.267	94.8141	261.493	350.375	379.326	410.148	321.963	93.5763	96.1353	181.268	569.816	566.26	196.327	363.315	213.046	166.383	0.0034976	-0.676727	down
ENSG00000121022	COPS5	19.9024	30.667	13.4514	29.904	20.481	23.2382	19.3651	16.4059	23.8226	9.68175	15.674	15.1689	9.53571	13.3067	14.3941	23.6373	17.8614	11.6683	17.0041	12.7579	0	0.521786	7.95413	6.07271	10.1046	0.895814	4.49904	19.6989	5.93362	5.54403	0.0422422	-0.67673	down
ENSG00000072274	TFRC	33.5205	14.1968	70.6023	39.5466	21.3648	48.4008	25.0182	45.2228	32.1025	25.9204	14.4887	37.748	13.0763	43.1382	14.35	25.112	17.5512	59.8791	23.5068	27.2551	20.6922	15.4838	32.4279	95.0156	21.4873	4.24537	21.7023	28.0545	29.5305	18.0971	0.00585878	-0.678911	down
ENSG00000163564	PYHIN1	27.8749	25.056	57.5557	9.91831	42.6364	38.4918	29.8912	29.7164	31.7977	13.8575	16.949	28.02	15.4154	11.3882	17.1984	39.4823	27.9584	17.6005	28.884	18.9078	4.01446	3.19339	38.271	21.6984	17.9503	6.79301	15.8832	14.2882	17.448	15.307	0.0095665	-0.683464	down
ENSG00000138778	CENPE	7.02815	6.09973	17.0235	2.23772	1.72799	7.47522	4.53058	2.26864	6.02118	1.96228	1.67103	1.88278	4.43084	6.18307	4.18384	5.54407	3.18216	5.3109	3.14872	8.67821	1.2558	2.04485	6.13788	3.6602	1.59775	2.94811	0.52738	2.09995	1.36841	0.328531	0.0447916	-0.683659	down
ENSG00000213809	KLRK1	21.2991	66.4656	58.8936	36.3552	48.0129	9.29823	30.2965	6.5833	17.6103	22.6835	4.06171	22.4744	6.67358	16.291	14.8035	28.2927	12.4923	39.1369	28.6718	17.6684	2.91381	33.7133	14.8882	11.5569	30.3789	26.6492	45.8307	21.0298	26.4009	2.70412	0.0497461	-0.688309	down
ENSG00000117394	SLC2A1	38.0526	40.5193	145.242	65.3148	33.5651	87.3185	38.5733	84.8439	82.0915	66.36	12.178	28.0649	50.7831	26.4856	22.9783	33.8208	66.0082	130.381	29.5242	49.8663	72.763	26.4335	37.2636	131.771	45.7181	90.7047	81.2747	29.2046	49.9262	60.1488	0.0260592	-0.690714	down
ENSG00000152583	SPARCL1	25.2722	14.7626	15.0567	31.465	12.0262	10.5366	12.8465	20.2494	21.6291	13.0396	17.4935	7.46321	20.0327	8.61013	5.51867	33.4427	15.1213	12.4834	24.2555	26.9733	9.44904	1.26491	2.68841	15.327	1.92675	6.83486	4.55451	15.8729	14.9904	15.47	0.0255612	-0.703681	down
ENSG00000124767	GLO1	13.3815	10.9823	19.9021	8.46309	27.0642	17.9424	19.4213	11.19	21.6856	21.6999	13.1323	9.76432	12.6941	5.83331	12.5301	24.3754	6.41059	16.69	12.126	20.6964	1.95742	1.71125	5.66529	1.13883	9.59342	14.8883	3.44755	3.23261	3.9583	5.89394	0.0253962	-0.711523	down
ENSG00000133069	TMCC2	80.6347	21.6567	89.453	62.0931	20.7217	62.6198	21.8079	51.5291	91.2265	39.7132	11.6006	10.6635	38.7839	28.5276	42.5902	19.4507	28.3302	45.4578	22.1828	23.793	66.3173	5.08473	67.9713	38.1381	53.1393	28.6579	26.2948	36.0381	21.4587	30.2973	0.00454307	-0.72818	down
ENSG00000203667	COX20	29.5468	42.9084	45.386	50.7991	22.9084	24.5546	18.1515	47.0298	27.7395	29.6264	17.6731	23.8496	27.0026	18.938	21.9164	18.9536	28.974	17.9214	21.2217	26.5076	7.03878	17.7695	17.5905	1.21718	24.0035	41.0221	6.16432	26.6319	4.53324	25.4382	0.0060567	-0.762266	down
ENSG00000143742	SRP9	160.961	107.938	107.277	127.127	115.464	129.253	138.489	139.059	116.218	112.04	89.4581	39.6229	21.6217	102.778	71.2496	93.4668	127.639	50.1565	115.543	117.373	43.6356	22.9886	80.9003	22.8114	67.2237	52.4444	133.853	106.933	78.7322	81.928	0.00121399	-0.768388	down
ENSG00000137040	RANBP6	4.57215	7.78874	2.96811	8.00979	4.41799	1.76387	5.74671	3.47607	5.40457	4.89196	2.96793	1.40168	5.00799	0.237735	3.80102	1.36016	2.61676	2.60712	0.897027	2.07232	2.24211	2.82021	2.68241	5.02346	2.73649	1.39226	7.69179	1.52908	2.95546	7.00104	0.016713	-0.770753	down
ENSG00000164332	UBLCP1	19.4446	18.439	24.8075	22.6786	15.3769	18.941	29.7014	23.7901	14.0632	20.1251	16.8445	11.0032	8.0872	16.2161	10.7567	16.1668	4.0574	18.4052	19.6429	20.8992	6.35203	9.41769	13.1572	0	12.7223	9.91772	6.35189	14.3614	1.24442	16.6074	0.0191264	-0.773026	down
ENSG00000273841	TAF9	42.8431	16.9561	7.26939	12.658	35.0815	46.1732	36.9082	24.6215	20.8703	44.1716	18.9377	8.84417	19.6644	17.9434	17.9725	14.7363	16.0943	18.3257	20.8984	11.8947	1.38738	28.8634	14.4043	24.339	9.5872	16.4082	5.68941	16.2014	29.4042	5.37786	0.00628286	-0.776716	down
ENSG00000106591	MRPL32	16.1316	50.7361	20.8974	4.26056	27.3125	61.241	25.5448	26.4928	29.5718	30.7734	3.09493	18.6919	16.3741	4.1182	16.182	15.5149	38.7583	4.02455	28.1283	23.5735	4.93398	8.45374	2.18281	0	20.7206	31.4698	21.2964	1.43032	11.4259	4.68899	0.0289874	-0.805845	down
ENSG00000100612	DHRS7	12.8281	19.8231	23.9558	44.6351	35.2723	7.62474	24.1922	10.4325	16.8935	7.86236	6.33186	20.7995	8.15592	8.30928	7.79445	4.52905	15.1429	10.9468	11.2238	10.794	21.7124	4.5944	11.9018	9.01573	0	16.3663	2.92237	12.1851	21.0824	8.63921	0.0263732	-0.81291	down
ENSG00000185515	BRCC3	15.1754	7.05381	9.48315	12.799	6.52539	8.97553	10.5922	7.3027	23.0551	6.18515	3.71217	9.76158	9.59804	1.52659	6.40027	4.95105	4.55123	5.25722	20.5068	2.04276	4.12644	5.50453	3.22033	0	2.79398	10.7112	1.03408	1.38473	1.7118	2.05923	0.0329208	-0.814573	down
ENSG00000183474	GTF2H2C	22.7037	20.1087	14.4029	12.8845	14.2942	7.58616	6.26363	1.12917	18.3811	39.8657	3.98734	3.12871	4.24952	5.06651	6.38222	12.1513	20.5431	3.77032	10.2929	3.44536	13.4352	5.65968	7.08343	2.81407	4.79335	26.48	3.92763	7.16261	17.5326	1.98846	0.0175152	-0.81782	down
ENSG00000111885	MAN1A1	9.56763	4.36988	14.4833	26.9081	5.78361	29.5636	6.93861	21.9821	20.7973	15.8282	6.44818	4.83844	15.6861	7.10564	4.60058	6.44763	8.00192	8.13814	6.8634	11.5363	7.49857	6.95789	12.2155	12.5181	12.4911	10.6517	6.62151	12.2749	22.8927	18.7551	0.0013907	-0.821958	down
ENSG00000156384	SFR1	11.7284	0.884148	16.7749	6.49319	8.91513	7.11174	8.82099	9.80629	18.0073	5.54587	8.51998	7.50426	6.92903	4.48227	6.26207	7.2226	0.88879	1.42389	7.57072	6.40458	5.39117	6.1055	4.84388	2.2133	8.1455	12.5119	3.21282	5.13634	6.92287	2.32628	0.0276856	-0.824265	down
ENSG00000142875	PRKACB	48.7528	67.2916	53.6824	41.3962	64.3235	40.6859	47.5196	54.9696	37.7655	23.3321	30.5673	18.4759	24.8967	18.8763	19.5802	45.4162	30.8195	44.2347	40.4311	22.9765	22.0938	41.1383	33.3113	7.15901	24.4926	19.2491	36.7828	24.3803	19.9266	26.21	4.19723e-06	-0.838432	down
ENSG00000180917	CMTR2	13.7171	6.25006	5.11348	1.50662	7.74622	0.581763	1.57691	3.02342	3.07729	2.17363	0.27377	4.1411	4.12762	1.26907	0.967787	3.66262	2.02572	2.77009	1.3262	1.33331	4.10201	3.28077	0.224905	3.05164	0.236497	2.76169	2.10571	4.31579	0.35781	1.44217	0.0448342	-0.857583	down
ENSG00000135776	ABCB10	9.57522	5.97825	13.461	6.79585	6.0908	18.9581	1.09257	8.70888	24.0019	5.83561	1.75239	1.69095	3.92039	5.00897	6.0272	6.34549	0.298502	7.25714	10.5634	6.58228	11.2327	1.3951	10.8623	0	3.86937	4.9327	3.05937	9.35071	17.7996	5.76553	0.0392151	-0.862335	down
Human_newGene_104752	Human_newGene_104752	6.02945	5.83037	4.79397	8.05549	1.68207	2.05267	4.40987	6.28283	6.59226	15.4604	7.51938	6.13541	2.00199	1.46005	2.10913	0.61843	3.15895	6.16002	3.07131	7.64589	3.85811	1.07697	4.84032	3.51683	6.42594	5.14176	6.63287	1.94415	4.36224	2.02005	0.0410488	-0.873728	down
ENSG00000204899	MZT1	11.6718	8.63087	3.3322	7.54163	7.43583	0.903165	7.77248	12.7609	3.45337	5.91799	3.19885	1.08601	5.10306	8.11778	1.63757	1.52394	1.30624	2.44707	10.6513	5.72663	1.07184	1.49552	4.56398	4.21033	5.18304	1.5049	4.36371	3.39604	0	4.14568	0.0368379	-0.883089	down
Human_newGene_23757	Human_newGene_23757	22.0262	7.07437	17.4296	14.5232	5.63436	5.66421	6.23317	28.375	5.14831	31.5541	12.8653	10.0533	2.82704	11.8165	3.81714	5.14517	3.77963	2.25714	13.5678	6.44135	11.1871	7.32654	2.16851	9.38531	3.22513	9.48929	8.60617	2.9498	9.58755	7.65433	0.0474566	-0.886918	down
ENSG00000162639	HENMT1	9.17255	5.40239	10.0932	9.77852	20.4434	19.8521	8.14997	9.08045	16.0528	10.6453	2.78103	14.5656	6.25046	8.4105	4.63309	2.83777	6.81132	11.9352	10.4652	4.0129	5.26843	6.24687	9.52352	3.80708	12.2936	0	2.74426	4.80715	1.26125	2.77753	0.0207687	-0.897921	down
ENSG00000143499	SMYD2	6.3989	5.09678	6.23228	3.75759	5.5445	1.34945	7.0855	9.08629	11.7057	5.31659	3.84154	5.93082	5.51802	5.15588	1.2602	5.98916	0.863743	5.23066	2.18409	4.86095	1.40432	0.097483	2.108	0	3.55442	1.02814	1.22768	6.67247	2.74514	2.31097	0.0192242	-0.925513	down
Human_newGene_12327	Human_newGene_12327	2.1433	1.52414	15.0317	7.787	1.981	15.9265	8.16495	10.5015	8.42986	5.50846	4.13378	3.8454	4.54539	2.40326	2.6252	11.76	7.7599	0.341011	0.981429	0.854466	5.58291	4.12398	2.4435	0	9.32429	2.99209	1.9993	1.91972	8.92758	9.6636	0.0407056	-0.934051	down
ENSG00000164125	GASK1B	0.844372	0.958837	2.77188	3.06548	1.43089	8.28448	4.37572	0.908482	3.87585	0.70544	1.00622	3.49933	0.791326	0.377742	0.483463	0.641465	1.23764	0.519837	2.12463	2.06128	2.26369	0.811746	1.11614	0	2.24544	3.8521	2.40597	1.42458	0.887178	3.17641	0.0364417	-0.950754	down
Human_newGene_44480	Human_newGene_44480	192.64	66.5918	1168.74	632.097	401.081	453.563	344.254	928.506	373.867	1088.05	834.288	218.586	257.422	450.177	210.621	227.176	177.772	353.61	591.144	387.208	202.802	154.244	115.934	331.65	50.1107	377.14	217.296	151.544	407.541	236.808	0.00537617	-0.956195	down
ENSG00000172673	THEMIS	11.1463	3.95833	13.3192	1.28485	23.6186	9.74718	11.7423	6.46928	7.36585	10.0727	7.3721	3.23803	4.72475	7.11975	2.39261	9.61855	1.49428	5.53253	1.45625	5.01766	1.52888	6.73633	5.30547	0.006301	1.42805	4.02433	10.4751	2.21948	3.39989	5.62967	0.00881974	-0.960057	down
ENSG00000101843	PSMD10	8.90812	8.38253	17.0228	22.9912	8.22593	20.3625	24.8649	4.37766	6.00967	9.69521	14.6644	6.48693	3.11663	4.01302	12.0459	8.26371	10.5694	4.54408	12.8537	2.5332	0	2.209	5.30694	0	4.87243	12.5968	3.09747	2.70544	10.2	6.44691	0.0349169	-0.960431	down
ENSG00000167286	CD3D	40.6442	62.2057	17.7208	20.9021	49.4149	9.61267	55.245	37.488	24.2069	50.0224	16.2768	20.1267	10.5272	19.5078	33.6202	17.4111	48.6008	9.90468	9.51742	16.2464	0	16.9689	18.1633	0	16.6169	16.4178	21.8618	19.2701	29.6618	42.2649	0.0484266	-0.964172	down
ENSG00000095794	CREM	9.2487	33.098	11.2344	20.975	2.43817	5.77135	7.04267	18.7247	16.5275	28.5852	9.69003	14.8891	7.43744	10.9966	19.3658	16.5003	10.9781	8.77439	15.3952	15.743	3.96927	0	4.2855	0	10.148	2.91343	18.2189	2.39341	2.53779	14.7463	0.0336058	-0.982599	down
ENSG00000182903	ZNF721	15.4945	1.09121	6.6793	6.27638	19.3635	22.997	16.7734	14.7463	2.4601	4.47647	2.90057	2.08277	10.7689	11.0204	5.65343	4.63561	4.1045	11.0494	5.1691	4.08061	5.50556	0.306767	0.604805	2.04829	1.69871	1.28811	0.563269	6.57014	2.75732	3.33625	0.0111301	-0.996063	down
Human_newGene_133458	Human_newGene_133458	107.445	41.4273	368.194	281.051	123.569	137.235	213.971	462.008	188.492	605.38	246.036	180.041	120.224	185.378	116.815	81.2516	121.533	112.689	83.3088	186.025	64.0462	76.6829	37.6011	107.718	41.6342	80.2682	40.3596	40.949	229.664	97.8392	0.000249163	-1.00071	down
ENSG00000081870	HSPB11	42.228	30.7281	32.2243	44.6297	31.8664	48.9044	37.6023	32.4478	24.0759	35.4841	21.9185	11.5948	24.4136	15.2403	29.861	15.4263	25.6305	22.9948	27.7331	35.3841	22.5077	8.28093	23.246	22.2667	7.39812	8.91552	2.2843	20.0722	1.53119	15.7268	0.000405129	-1.00997	down
ENSG00000240505	TNFRSF13B	4.24075	4.35823	5.57942	7.29736	6.56061	19.1112	2.01498	13.1129	4.73604	19.151	7.09229	3.63953	6.50547	5.1874	3.0303	0.020022	9.38498	16.1501	4.22116	6.53198	1.16039	0.448261	2.24112	4.70372	7.00288	0.62809	9.89041	0.00085	2.199	3.79251	0.0360731	-1.0107	down
ENSG00000161671	EMC10	4.06769	0.105361	1.65111	4.61824	2.80355	1.97578	2.78888	2.54467	2.34953	4.96826	4.08591	1.51992	0.935003	0.34339	1.36998	1.09802	1.06911	1.90066	1.57339	3.55691	0.820523	0.250425	0.491856	2.49559	0.219012	0.909158	0.015403	0.344722	3.23464	1.15818	0.0131156	-1.02333	down
ENSG00000204010	IFIT1B	38.1848	3.21449	26.5942	5.81623	13.4676	67.4067	13.3316	29.5653	53.0503	27.35	0.854105	31.3318	5.01082	12.1437	40.8366	9.09727	3.46433	6.3966	2.99681	41.0276	1.44592	8.39141	33.1606	0.638623	39.7413	1.57025	3.5337	3.69027	4.0972	33.6055	0.0438717	-1.04234	down
Human_newGene_44301	Human_newGene_44301	12.5194	4.98697	88.1106	10.8424	10.2483	0.756896	8.24124	36.8202	4.51326	48.1269	10.3313	6.20636	8.62759	7.43794	17.6362	6.63283	13.7594	12.1974	16.6945	7.10822	6.65946	0	1.61282	0.122109	1.46278	3.38163	7.15837	0.035832	9.64215	10.5762	0.0432394	-1.05729	down
ENSG00000112077	RHAG	18.5222	9.78465	10.4297	16.7041	3.95369	13.72	6.45165	16.3628	31.1547	13.8036	6.71976	7.08955	8.55692	0	3.58476	7.04993	13.4206	12.2627	2.61483	6.1135	0.479001	2.69366	9.09205	14.3711	20.1173	16.2184	5.20543	7.50765	27.9088	4.1962	0.0390962	-1.06416	down
Human_newGene_171152	Human_newGene_171152	15.4951	8.41426	21.5764	13.9817	25.0266	23.1629	32.368	35.3709	6.69034	19.9976	28.5323	23.355	7.71509	10.9775	14.6964	1.22073	7.12695	13.0214	7.39983	23.6807	8.48434	17.0329	0.259925	13.9502	1.67281	5.54399	2.32783	0.852289	0.464032	2.98621	0.00783578	-1.07756	down
Human_newGene_65085	Human_newGene_65085	1.89763	1.74717	11.0005	14.1862	4.86998	3.76104	5.53661	10.3034	4.44213	17.7194	9.70168	6.24515	4.67538	12.348	2.59541	1.07193	3.08337	3.81681	1.39819	3.44607	4.25542	0.438862	9.64345	1.67998	0.974865	4.76951	4.24763	0.378954	4.43247	5.70327	0.0128486	-1.12826	down
Human_newGene_134494	Human_newGene_134494	34.8048	17.7399	277.378	158.243	55.7589	63.2166	64.1696	130.999	68.9099	162.01	51.0874	80.0307	41.3336	56.7182	39.9139	21.2351	32.906	63.7814	50.6248	59.2218	9.99321	13.2958	29.9212	38.2487	15.319	60.462	20.1812	17.8808	49.4977	15.9346	0.000342301	-1.14538	down
ENSG00000176485	PLAAT3	15.1354	36.2044	14.315	8.34794	16.338	10.6727	3.62972	22.8315	10.0813	7.34377	2.69534	6.73273	5.16405	9.17681	0.597732	19.9939	0.599845	5.8628	13.5222	8.10137	9.33529	0	9.22542	0	2.81673	1.47998	0	9.00227	4.80609	4.64382	0.0249818	-1.15263	down
ENSG00000167635	ZNF146	21.7334	16.4458	12.9811	24.4875	25.2343	1.60054	5.29503	38.5623	9.07499	30.6607	3.88011	9.98821	9.31775	7.77797	7.42776	16.374	8.64542	6.74756	7.72323	4.99974	4.89321	4.60888	13.7842	3.72821	1.49489	6.93563	2.17161	10.8043	3.84799	4.54752	0.000510641	-1.17231	down
ENSG00000147044	CASK	4.50585	1.94823	0.444267	2.58409	1.02871	1.30905	0.349826	3.41942	0.672296	0.368784	0.78999	1.12075	1.76012	0.498968	0.394821	1.14355	0	0.833829	3.83893	2.1429	0.664564	6.8135	0.780449	0	0.148583	0	1.10669	0.96963	0	0.637885	0.0401681	-1.19995	down
Human_newGene_97736	Human_newGene_97736	1.72191	1.60127	7.22426	3.45862	5.51783	0.941871	1.63177	1.72906	3.17343	2.8232	10.8538	2.42011	1.09534	1.91775	0.619943	0.375688	0.48439	1.13925	0.965537	3.05913	0.273949	0.194876	0.083188	1.04538	0.691977	1.13383	0.447804	1.90318	2.26312	0.813169	0.0265335	-1.21852	down
Human_newGene_20085	Human_newGene_20085	3.82121	0.688461	20.1165	4.01008	6.54033	1.36882	5.64689	6.07048	3.92539	5.9162	1.78397	3.3889	4.40035	1.41955	0.032263	3.15799	7.30562	0.685203	4.61801	5.13715	0.079772	0.024215	0.099351	7.36904	0.179565	0.244894	1.18359	0.67879	2.44028	0.921408	0.0215224	-1.21889	down
Human_newGene_22061	Human_newGene_22061	2.82252	0.092338	17.308	11.557	2.80513	0.666583	3.11434	12.4423	4.07153	12.3844	10.3378	4.01997	3.07998	4.77984	2.21271	3.76414	5.91198	4.39191	3.10254	6.18032	0.467952	0	0.142137	1.67643	0	7.81967	0.459921	0.902306	2.88355	7.96118	0.0455766	-1.23283	down
ENSG00000187010	RHD	4.08462	1.48524	3.76037	31.6139	3.06978	14.4963	3.4513	10.5522	13.4141	3.97164	3.92164	7.61451	2.4454	1.91555	3.49899	2.73235	0.966316	3.33973	1.57849	1.56642	2.32585	0.239638	2.92757	9.28835	4.00809	2.96536	0.721958	0.424995	2.63194	6.04249	0.0025068	-1.23456	down
Human_newGene_159534	Human_newGene_159534	0.982845	0.80329	9.54914	7.15924	16.0699	0.671728	3.49019	14.3381	6.81737	21.4256	11.6606	11.776	2.8915	4.87009	9.66323	1.97339	3.11208	1.92609	2.69004	9.35383	0.868983	0.050799	0.954737	18.2906	2.42973	2.79786	1.18042	2.71908	8.52485	5.09008	0.0113514	-1.25576	down
Human_newGene_41430	Human_newGene_41430	6.46366	0	64.1037	65.7962	25.5734	29.0892	32.6115	49.7867	30.002	56.6005	27.2699	26.3283	8.99617	9.58975	11.0253	15.492	31.7392	32.8253	5.92093	14.3734	0.06161	0.143601	3.18398	6.43913	0.00464	1.43846	0.180271	0.196936	10.311	0.461506	0.0343832	-1.27602	down
Human_newGene_126769	Human_newGene_126769	2.05375	0.029433	18.0104	6.36179	5.73444	2.15234	3.22004	15.4585	19.4233	14.6596	28.079	9.45606	1.84801	0.610361	5.18014	1.17485	8.10456	4.04803	2.10318	2.56951	6.57798	0.003599	0.83861	0.192806	0	10.9474	1.48233	2.96154	0.834203	0.499569	0.0332764	-1.29881	down
Human_newGene_134525	Human_newGene_134525	5.54808	16.3025	48.1122	60.5237	11.5612	25.9249	48.9243	35.8219	27.8643	121.111	24.7724	9.04699	33.8455	31.2135	8.80287	15.6113	9.13451	23.929	14.2107	21.2563	7.29486	13.1784	10.147	17.6824	0.288179	14.5153	2.79141	0.87826	38.4659	24.0906	0.000513458	-1.32374	down
ENSG00000020256	ZFP64	0.711808	4.69892	2.96285	5.95915	1.30806	0.427431	5.69116	4.04053	0.187569	3.72356	1.30384	0.525521	1.18936	3.05609	2.09325	1.31691	1.19585	2.82515	2.07929	0	0.438759	0	2.04212	1.78757	3.82029	0.756847	0.492193	0.001334	0.132497	0.797479	0.0241436	-1.34232	down
Human_newGene_44636	Human_newGene_44636	16.4233	0.013252	40.3883	0	10.4008	18.0398	6.16298	30.1267	15.4106	64.2829	0	21.623	12.6219	12.1072	18.4759	1.64239	2.13437	6.08809	15.4869	19.2841	0.974013	0.122824	3.32698	5.46546	0.00106	8.00197	1.80675	1.14513	11.6799	1.56433	0.0484366	-1.35135	down
Human_newGene_165711	Human_newGene_165711	31.4298	38.1734	83.6272	33.7607	65.7542	19.6806	38.785	17.6116	31.3191	17.1782	1.04465	15.0607	22.3632	20.5507	14.9679	41.2761	6.06332	45.9807	31.8357	27.5906	9.55713	0.022919	20.0754	9.30404	6.89159	0	5.37399	15.7873	7.71975	0	0.00560299	-1.41647	down
Human_newGene_170955	Human_newGene_170955	3.55464	0.219116	9.63976	7.86464	3.47193	4.5228	5.63684	3.90059	4.95429	5.62524	3.25593	2.06976	3.24909	0.864559	1.1922	0.996207	3.55417	0.726551	0.919476	4.27853	5.97031	0	0	16.7977	0	0.053843	0	0.987658	0.170582	0.520687	0.0441344	-1.42231	down
Human_newGene_46895	Human_newGene_46895	0.946365	0.098211	12.5039	22.3675	10.1689	8.47387	6.80469	0.392558	5.75232	22.1722	13.5302	4.69682	3.00673	5.4162	5.28882	0.253622	2.83483	1.30678	0.915689	5.95442	0.558586	1.49877	0.120997	4.76866	2.96517	10.575	0.072136	2.44297	2.76025	4.66619	0.0204407	-1.42253	down
Human_newGene_44383	Human_newGene_44383	7.72193	0	26.5067	12.1041	6.34354	5.97081	5.67609	9.86892	5.79887	33.5309	3.58806	3.61569	3.1503	6.11838	5.34418	1.92433	11.7016	7.18137	2.97866	10.3796	1.52498	0.386409	0.210511	1e-06	2.03175	2.97571	2.99323	0.534861	0.068613	16.5991	0.0060843	-1.44176	down
ENSG00000139675	HNRNPA1L2	3.7104	3.86314	13.516	11.6875	0.536815	0.114644	0.217327	1.04119	15.1827	4.08554	1.12313	0.221706	0.487825	0.001071	3.03086	4.9907	5.59307	0.03186	3.0245	0.857773	1.40908	2.28595	0.304213	13.8458	0.068926	0.801167	5.9525	0.801959	0.014374	0.161982	0.0368705	-1.45538	down
ENSG00000134532	SOX5	0.605473	0.411684	4.89293	0.37499	0.662713	5.42242	1.315	0.724637	2.12277	2.39373	0.04542	0	2.42771	0.721667	0	5.07067	0.543368	1.51221	0.532129	0.101196	0	1.12903	0.208381	0.554209	0	0	0.548622	0.136284	1.96504	0.58409	0.0381978	-1.47695	down
Human_newGene_50366	Human_newGene_50366	1.76104	5.30113	11.2422	7.39564	0.368236	5.3494	31.6104	36.0625	6.27383	32.9013	23.6982	0.751189	3.17061	7.91292	16.589	1.94155	3.73155	2.89231	8.62018	18.0913	0.645713	2.28094	1.78308	0.400536	1.60357	1.3288	8.73843	5.44259	13.5063	8.20008	0.00365886	-1.47763	down
Human_newGene_134505	Human_newGene_134505	130.634	7.93559	368.24	218.092	216.156	139.072	148.959	243.09	159.35	434.327	98.3785	31.7732	151.484	52.2908	162.201	84.3702	213.641	71.255	187.219	195.961	26.2819	8.18568	3.29724	44.9211	0.005463	30.3049	0.128703	4.45139	17.3632	25.727	0.00367426	-1.48226	down
Human_newGene_61971	Human_newGene_61971	9.37812	11.8002	20.0612	5.14728	6.44445	5.61997	14.1771	9.35578	12.9754	14.2872	5.49125	5.33876	4.50419	4.62556	2.29101	0.776826	2.40265	1.66956	6.86028	2.49677	1.96668	4.32425	1.928	1.6117	2.25678	3.72446	6.82329	3.22423	2.81263	1.26981	0.00188036	-1.49674	down
Human_newGene_22345	Human_newGene_22345	1.65144	1.00836	2.76872	7.21358	23.5354	3.88117	8.63861	24.3491	10.4833	12.4231	28.7052	15.7981	1.25897	2.74764	1.57914	0.062362	7.54936	0.634763	10.6571	3.28193	0.547691	2.47045	0.061463	0	1.78383	0.01162	0.793463	0.000811	0.554473	4.19371	0.0270805	-1.51406	down
ENSG00000174206	C12orf66	1.58049	1.35272	0.3778	3.64912	2.13801	3.15291	7.47621	0.56587	0	2.42945	0	0.844951	4.92092	0.560083	0.885004	0.560047	0.007216	0.903496	0.630132	1.71598	0	0	6.34784	0	0	0.621896	0	0.742385	5.81242	0.485802	0.0479732	-1.51729	down
Human_newGene_49770	Human_newGene_49770	0.306881	0.101229	14.587	4.57954	4.56273	4.3768	7.07616	14.3981	1.2089	4.1011	3.39942	1.29277	4.71332	1.99084	0.95851	2.92572	0	3.40382	2.08477	8.72669	0.013485	0.022598	0.049592	5.89064	0.449676	0.184268	0.031343	0.101131	0	0.831606	0.029252	-1.5536	down
Human_newGene_855	Human_newGene_855	0.100711	0.829329	2.23667	1.60333	0.177392	1.26326	3.86962	10.9472	7.93183	4.31006	1.62706	0.004442	0.144832	0.568817	3.36192	1.98386	0.811274	2.68822	0	0.481161	0	0	1.62403	0.166067	0.103238	0.073851	1.48167	0.006048	4.06042	0.057916	0.0396546	-1.56105	down
ENSG00000134326	CMPK2	7.49522	67.143	4.17285	0.615233	2.78836	10.3988	3.33669	1.99062	3.18382	0	8.4024	2.40383	1.4628	0.375207	1.5972	6.10268	8.67102	1.50547	6.35087	12.7107	4.3818	0	1.24509	7.15906	0.127148	0	1.97509	3.34754	6.95078	11.3473	0.00910367	-1.56983	down
Human_newGene_74330	Human_newGene_74330	2.60326	0.27796	3.98892	3.53402	1.96439	6.72414	3.3332	6.65283	0.984939	21.5059	2.31719	4.92883	1.39719	2.72201	1.69125	3.81526	2.85524	0.584764	2.72966	1.9699	2.17464	1.25952	0.533693	0.626257	0.154836	0.104242	0.106101	0	0.760767	2.09574	0.00696651	-1.5885	down
Human_newGene_46938	Human_newGene_46938	1.81761	0	9.28895	2.96814	11.7008	4.06849	2.03295	7.11255	3.78308	13.2962	1.27876	8.17135	7.627	0.521676	0	2.33086	2.26896	1.08812	1.72221	5.00053	0	1.14827	5.37771	6.49027	0.860658	0	0	2.62084	2.46177	4.47669	0.0472864	-1.60043	down
Human_newGene_38694	Human_newGene_38694	3.90427	0.365922	46.6282	14.0537	7.80791	17.0564	10.6668	2.56541	22.8683	44.4972	26.334	19.1426	0.362194	0.487394	0	0.744614	0.012055	15.1583	0	17.8627	1.44265	1.4211	0.749707	5.5928	0	0.083563	19.78	7.95443	5.67655	13.0885	0.0227289	-1.60428	down
Human_newGene_172219	Human_newGene_172219	31.2356	12.9974	93.0722	139.92	10.9373	44.8497	1.10372	126.278	5.23476	87.0338	47.6577	15.4451	38.2605	66.4164	24.7264	6.03112	11.2504	6.93539	26.4806	16.3275	14.6378	4.526	12.7366	89.0347	0.339828	27.6425	10.8784	1.91033	1.12653	52.8347	0.00176449	-1.61374	down
ENSG00000230667	SETSIP	0.400665	0.119517	1.77549	0.884066	5.04273	2.5349	1.17641	0.473076	0.626967	9.99512	0.187825	3.52327	0.719309	0.80476	0.094831	0.069381	0.446167	4.10512	0.593019	0.510131	3.45981	0.131673	0.181512	0.264823	0.094407	0.170031	0.16962	0.603302	0.119873	0.038773	0.0153632	-1.61732	down
ENSG00000049239	H6PD	0.100559	0.303335	0.518312	1.25684	0.520187	1.01442	0.458969	0.258609	0	0.446681	0	0.185703	0.008061	0.366755	0.171116	0.309594	0.098741	0.274321	0.046076	0.050108	0.510464	0.587067	0.216447	0	0	0	0.07737	0.10776	0.228409	0.103346	0.0288232	-1.61813	down
Human_newGene_10830	Human_newGene_10830	0.866757	7.65296	32.3503	8.91176	0.69355	0	1.79074	1.92962	1.04952	14.8379	0	3.66407	0.301857	7.61628	2.75413	0.56083	11.1901	1.89213	1.78027	1.85157	0	0	1.68271	0	1.24517	0.046625	0.42691	0.807776	2.21921	0.128123	0.0369193	-1.62433	down
Human_newGene_21800	Human_newGene_21800	13.2087	0	72.3106	53.3038	41.3598	5.00376	28.2278	6.26176	3.87973	98.6522	7.9896	34.4069	3.30111	0	1.26824	4.99952	12.6502	40.1378	36.9648	29.1699	0	0	13.5324	4.69686	0	0	15.5635	2.31631	0	0	0.0482029	-1.6389	down
Human_newGene_171344	Human_newGene_171344	4.93956	3.19019	17.7443	27.8394	18.5684	8.19999	2.74903	56.0381	17.8328	63.9075	14.1165	10.4922	1.68002	0.573044	3.59449	7.09724	17.8603	5.03399	13.9345	7.90774	0.004015	0.000803	5.34924	4.69297	3.17522	4.09553	2.02848	1.11213	10.378	16.1892	0.000946361	-1.64404	down
Human_newGene_2304	Human_newGene_2304	3.2199	2.55923	37.5158	5.72152	0	0.317801	6.58872	15.74	11.0782	11.1734	2.68024	4.5739	0	5.39397	0.759568	1.52741	10.4942	0	6.30555	11.6012	1.77331	0.877908	0.161049	0	2.76494	0.092017	0.09965	0.051724	1.46947	1.46686	0.0282627	-1.6559	down
Human_newGene_22010	Human_newGene_22010	4.57372	0	67.1751	41.1067	1.81741	0.096592	4.76827	37.5014	12.1436	41.81	1.44293	8.48301	0.613857	12.7418	12.8225	14.4858	0.025136	1.97216	9.13047	17.6925	0	0	0.774364	0	0.020934	0	0	0	0.948604	1.05618	0.0373969	-1.71333	down
Human_newGene_126386	Human_newGene_126386	3.87396	0.705082	50.1297	33.5924	29.1518	10.7896	21.3834	52.6014	8.45154	23.5455	22.931	15.0167	10.1211	24.986	8.62549	0	0	12.0003	18.739	0	0	24.5106	0.002895	0	0.035216	8.65421	3.53395	2.57486	0	23.001	0.0452729	-1.72133	down
Human_newGene_145447	Human_newGene_145447	0.337953	0.334122	6.88623	5.84717	4.13854	3.3243	4.72532	3.38454	0	9.7562	1.47514	3.00572	4.25188	0.203662	2.61744	1.54056	1.35271	0.003035	2.39163	0.610567	0.746777	0.423161	0	0	0	0.239069	0	0.583937	0	0.118461	0.0449886	-1.73334	down
Human_newGene_97963	Human_newGene_97963	2.89922	0.955054	5.53187	20.2449	8.18861	14.427	10.7547	25.0051	18.7549	8.69387	11.3993	18.3862	10.4705	5.41806	3.51485	1.27012	5.06914	0.941362	2.199	7.5457	0	0	1.75676	2.53692	3.34822	3.62464	0.087654	1.61954	0.303741	6.26208	0.00280414	-1.7514	down
Human_newGene_47568	Human_newGene_47568	8.16957	0.87685	47.2211	23.4988	4.47834	3.44367	27.6781	8.16008	8.4944	17.6721	9.23055	17.0666	10.9996	10.624	1.85602	0.091605	0.493771	9.17486	2.93123	14.1263	0	0	1.96263	0	0	0.698863	2.97278	0	13.642	0.634466	0.0189855	-1.75557	down
Human_newGene_151154	Human_newGene_151154	0.468509	2.75959	11.9969	17.4089	4.38798	11.995	11.0389	23.0122	4.70503	23.5953	2.67322	11.241	7.97831	0.011126	8.38556	3.95868	0.021638	5.14566	4.7847	11.1032	1.22643	0	5.89521	2.03034	5.41634	0.575425	1.41364	0.096342	12.4973	10.6417	0.00722432	-1.77044	down
Human_newGene_102898	Human_newGene_102898	10.1999	0	28.0576	2.11781	1.3564	0.567775	0.091495	2.19984	15.7085	15.4982	8.56913	0.603558	5.09776	6.30783	0.655592	2.95118	6.22224	2.26348	1.70708	3.07516	1.62662	0	1.79713	0	0	0	0	0.3318	0	3.59957	0.039874	-1.79833	down
Human_newGene_5158	Human_newGene_5158	11.2407	2.79693	12.004	25.1627	2.72561	7.80981	8.05013	20.395	4.64581	15.994	23.96	8.78886	11.0313	1.41405	4.20228	0	1.45964	2.28532	1.66854	2.81991	0.603076	0.570499	1.00207	0	1.36348	0.224852	1.31754	2.83621	1.23653	0.477051	0.00150689	-1.80576	down
ENSG00000275493	AL627230.1	2.83125	0	0.628621	0.262235	2.66586	0.43599	2.56659	25.4099	0.075559	8.23683	2.34854	0.053417	1.40476	0.263546	0.290857	0.076985	1.6806	0.041723	0.481062	1.05551	0	0	3.27335	0	0.00485	0.002799	0	1.42679	0	0	0.0450685	-1.83823	down
Human_newGene_41352	Human_newGene_41352	5.82184	0	36.6933	10.7837	10.5418	0.742741	5.98326	19.3471	9.51754	44.8953	5.54805	15.966	25.6373	1.69787	6.95542	3.45808	2.93884	5.28038	6.0415	6.36513	1.15412	0.024986	0.915415	0.062644	0.005778	2.66091	1.3733	0.012627	1.45275	1.03121	0.00259371	-1.85846	down
Human_newGene_98261	Human_newGene_98261	5.59049	0	20.1294	10.5843	0	2.4331	3.56603	7.94717	4.97438	8.92568	0	2.63244	0.282348	0	0.304138	1.82017	4.51466	2.13726	0	1.21088	0	0	7.09492	5.55113	0	0.001109	0.011316	0	0.450878	0.684925	0.0376271	-1.85897	down
ENSG00000159450	TCHH	0.098975	0.027384	1.2996	0.908946	0.004668	0.398272	1.36431	3.03429	0.552985	1.31638	1.26924	1.39779	0.000656	0.628881	0.266196	0.395763	0.016251	0.527118	0.023817	0.003289	0.167398	0	0.067162	0.347178	0	0.069103	0.02067	0.037471	0	0.287817	0.0161829	-1.85924	down
Human_newGene_171098	Human_newGene_171098	6.06248	0	9.17323	0.878047	4.49118	5.99431	3.81175	7.5006	8.72141	25.863	6.27088	4.67372	2.98522	5.02023	0.913542	0.0019	1.25037	1.95779	2.46145	0.951199	0.442095	0	0.000844	0.02724	0	0	2.68752	0	1.16804	0.841276	0.0166063	-1.88885	down
Human_newGene_171399	Human_newGene_171399	3.09458	0	23.5839	0.410027	1.32329	0.628646	0.165825	26.1871	1.79756	4.14794	1.93961	0.766421	2.0929	0.015252	0.64134	1.08314	1.69013	0.353987	0.540716	1.52852	0	0	0.008152	0	0	0.924045	0.166785	0	0	0	0.0213162	-1.91156	down
Human_newGene_171704	Human_newGene_171704	2.38521	4.05299	12.3279	15.7484	2.27153	1.48705	0.580468	16.0699	9.19571	9.36822	1.61747	3.28546	2.58041	0.175242	0.784002	0.315749	0.101874	1.8015	0.762129	1.35414	0.503719	0	0.036012	0	1.54352	26.1093	0.000249	0.082667	2.5852	0.406197	0.00820255	-1.91332	down
Human_newGene_125596	Human_newGene_125596	9.0065	0.574804	54.0192	60.0187	11.6557	11.3048	0.000993	8.42174	0.779363	26.6849	13.36	1.01023	3.71834	0.485636	2.27495	0	11.8874	2.20995	2.1233	35.0526	0	0.721745	5.06569	0	1.12407	0	0.160946	0.130998	2.22474	13.6857	0.00827846	-1.92301	down
Human_newGene_107202	Human_newGene_107202	4.56524	3.27658	2.93162	43.4669	2.11483	6.82883	28.3348	6.88301	2.68989	45.9111	3.0473	1.48848	2.93387	16.2284	12.9102	4.55349	7.01849	1.69272	1.22667	28.276	0	2.46102	0	0	0	0	0.326475	0.04285	5.37193	14.4282	0.0212377	-1.94073	down
Human_newGene_140812	Human_newGene_140812	11.7152	0	18.186	24.759	12.5026	6.22375	8.38063	5.80315	3.96487	51.4629	2.19778	3.58732	9.73653	6.24584	10.1708	6.29153	3.76003	1.77699	1.51527	7.12279	0	0.046342	0.606848	0.213966	0.020819	17.1543	0	0.003456	14.807	2.91956	0.00482124	-1.94946	down
Human_newGene_140757	Human_newGene_140757	1.97946	1.98634	8.65697	30.4102	3.94283	1.32648	8.18491	2.89641	1.14562	1.37772	1.01368	6.44889	6.34615	0.070679	0.056629	4.33055	0.227892	4.93219	3.07809	5.90372	0	0.551174	0.110265	0	2.85259	0	0.037069	0	0.170135	0.143508	0.0193297	-1.94971	down
Human_newGene_107272	Human_newGene_107272	1.6774	1.69668	1.88284	27.265	1.53618	1.84003	3.53352	6.2975	2.22883	7.60981	3.42191	4.74796	2.31572	1.67593	1.07808	4.45331	1.63441	2.70743	2.24453	4.03129	0.485759	2.97815	2.13584	0.068552	0.090302	3.80869	0.280165	1.46145	4.76129	3.75541	0.00100693	-1.95218	down
Human_newGene_90064	Human_newGene_90064	4.80826	3.88808	1.56574	1.03774	0.372861	2.35171	2.59927	11.9957	1.71595	9.09625	0.226258	8.31701	0.841853	0.994035	1.25564	1.9709	0.202415	1.67245	2.43859	0.500256	0	0	0.368236	0.062442	0	0	0	1.07569	5.4367	0.368834	0.0214771	-1.96608	down
Human_newGene_158414	Human_newGene_158414	9.96005	0	80.7038	29.9671	26.8351	28.0018	24.9034	36.446	17.5687	96.7518	0	14.8207	18.6157	15.2369	11.4828	10.1247	20.0729	7.71957	11.2446	33.697	0	0	0.760553	0	0	0	0	0	0	38.3646	0.0488184	-1.96924	down
Human_newGene_410	Human_newGene_410	0	15.0129	12.5354	5.27797	4.06071	0	6.67752	15.8984	0.162088	0	1.05146	7.60234	4.53725	0.834435	1.30506	0	0	4.32302	1.2474	3.77811	0.636169	3.88504	0	0	0.879832	0	0.270315	3.40519	0	0.025452	0.0331482	-1.97484	down
Human_newGene_50656	Human_newGene_50656	2.67672	0	10.2222	1.45054	0.884926	2.13217	19.4445	4.18572	0.488377	1.95808	2.48291	5.01346	7.38748	0.73635	2.86176	1.06181	0.359228	2.54916	0.024041	0.207791	0	0	0.959632	0	0.10226	0	0	0.182933	0	1.39273	0.0318465	-1.97561	down
Human_newGene_49623	Human_newGene_49623	2.90639	0	10.1335	5.32446	4.84155	85.7338	0.445257	1.83514	2.69285	75.642	12.8464	5.60512	8.2637	34.7525	0.227269	0.11765	8.37624	5.80823	0.361401	1.22038	0	0	1.00973	0	0	0.249177	0	0	3.54517	3.8125	0.0362249	-1.98546	down
Human_newGene_29578	Human_newGene_29578	11.8986	0.036	39.3023	4.49987	3.4694	0.220324	0.363489	8.26867	8.65883	49.4913	19.7273	8.33995	5.92941	0	3.34874	1.72406	0.213995	1.40274	0.895784	7.39973	0	0	0	0	0.009821	0.69913	0	0	0	0	0.0240041	-1.98897	down
Human_newGene_30583	Human_newGene_30583	1.78625	2.25103	15.8112	27.8964	1.53412	0.98701	0	21.3907	3.0482	19.681	1.30113	0.092811	0.008453	2.58559	1.55867	1.04124	0	4.97276	3.48227	7.18027	0	0	0	0	0.282225	14.1802	0	1.97103	2.65157	5.99988	0.030856	-1.99085	down
Human_newGene_111449	Human_newGene_111449	34.3302	1.55499	0	12.0415	29.6705	8.49319	30.9225	63.8916	43.6061	82.6434	7.25575	61.0017	7.25186	0.632032	6.12888	0.564888	3.6176	25.0934	8.73555	25.7749	3.4983	0.823722	1.57354	0	0	0	23.7842	2.73061	17.0219	12.7271	0.00426009	-1.99802	down
Human_newGene_67484	Human_newGene_67484	0.74254	0	35.5936	2.7297	23.2816	2.03709	1.92048	39.662	3.12477	33.0126	4.35152	4.89104	0	0.854072	3.23675	16.498	6.99819	0.001209	0.934003	2.98522	0	0	0.010924	0	3.29385	4.84379	0.301232	0	0	0.39747	0.0195361	-1.99976	down
ENSG00000214029	ZNF891	0.242791	0.160317	0.053002	0.317059	0.065266	1.74539	0.544995	0.502792	0.149859	0	0	0.085018	0.126822	0	0.117593	0	0.131644	0.081269	0	0	0.305095	0	0.285888	0	0.048637	0	0	0.261714	0	0.034903	0.0329135	-2.01432	down
Human_newGene_88438	Human_newGene_88438	3.49224	0	3.64703	15.3271	6.91577	10.1431	3.6432	6.4794	0	20.8112	0.992917	0	2.80814	0.886404	2.72607	0.566406	5.32372	1.26951	3.94324	4.21987	0	0.44288	1.26808	0	0	2.26557	0.365039	0.007186	0.567816	4.49708	0.00979798	-2.02531	down
Human_newGene_93936	Human_newGene_93936	7.19994	17.0232	6.15925	32.8332	2.89669	0.96595	8.05788	4.98217	11.1219	12.4459	2.40233	0	0	0	0.339141	0.047132	7.81492	0	0	1.52058	2.69512	0	1.26287	14.0123	0	0	2.22312	3.43501	1.75573	2.78576	0.0272048	-2.02971	down
Human_newGene_41265	Human_newGene_41265	15.4	0	82.4558	18.4651	27.1906	13.4879	2.16364	22.2767	10.6549	80.2611	8.36785	36.7127	3.85936	8.82842	4.24014	2.46487	8.15255	6.69578	5.13535	19.3085	0.190799	0.898709	1.11059	2.85327	0	0.000309	0	0.906027	2.6202	0.808677	0.00267502	-2.03619	down
Human_newGene_73475	Human_newGene_73475	1.79026	0	0	12.5727	3.52185	1.34722	5.23357	1.55355	1.65551	3.41861	4.8624	4.18106	1.17747	1.5825	0.122813	0	0	1.23252	0.01188	4.47996	0.05785	0	0.060086	0	0	0	0	0	0.398981	1.17274	0.0483104	-2.05833	down
Human_newGene_43860	Human_newGene_43860	13.1662	0	23.741	10.1487	45.0761	20.0807	16.1818	27.4429	6.06284	25.4027	0	3.02042	5.37409	0	5.34215	3.1831	2.72051	0	15.7441	31.2531	0	0	1.52085	0	0	0	0	0	0	0	0.0493077	-2.0592	down
Human_newGene_158353	Human_newGene_158353	2.56711	1.28491	0.905149	26.5427	0.214813	9.55593	14.9645	4.84628	1.42258	46.1787	9.29407	1.33016	0.950504	2.49004	3.6702	4.29662	5.06894	6.01428	0.576005	5.69514	0.240081	0.990663	2.10202	12.2535	0	1.99936	0.039188	0.724968	0.899968	2.35923	0.00148115	-2.07649	down
Human_newGene_157594	Human_newGene_157594	3.21902	2.90408	4.35993	1.80714	2.98118	5.64398	0.213418	1.27482	0.328063	5.03086	0	0.358636	0.010386	0.207967	1.92254	0	3.1455	2.4332	0.827911	1.3848	0	0	0.503487	2.26444	0.080406	1.30252	0	0.928896	0	1.56944	0.0135004	-2.09103	down
Human_newGene_21113	Human_newGene_21113	3.44099	0	12.4843	54.1472	2.11487	0	1.40804	28.1805	5.28987	61.7134	0	10.5897	9.4848	9.47672	2.27796	0.579734	0	7.6409	6.48842	9.83795	0	0	0	0	0.039922	8.18149	6.15883	0	5.34503	0	0.0152905	-2.11441	down
Human_newGene_9315	Human_newGene_9315	5.16535	9.89553	12.2717	187.574	59.2633	18.766	4.24598	10.5052	5.83567	117.131	0	9.73608	9.85983	0.697677	7.97767	3.18273	6.91316	25.4136	12.2896	10.0262	19.556	7.92767	25.4492	1.16735	11.9166	0.081399	4.64327	47.4576	6.77651	5.09234	9.62912e-05	-2.11702	down
Human_newGene_126759	Human_newGene_126759	3.91371	2.07364	0	1.84022	0.231978	9.00884	0.909742	3.10616	5.57704	10.3695	0	0.97756	1.96422	3.22578	4.665	0.479083	0.003326	0.015784	0	0	0	0	1.33925	0.042237	0	7.3356	0	0	0	2.88758	0.0279097	-2.13055	down
Human_newGene_170186	Human_newGene_170186	8.86921	1.56293	2.57349	35.3794	12.1337	9.50905	16.8479	30.8681	16.0118	18.6255	1.9882	2.58152	4.98062	2.50209	2.11409	0	4.77404	11.1635	0.576957	0.519365	0	0	1.89786	0	0	7.12009	1.66977	5.12247	11.5454	0	0.00600812	-2.13559	down
Human_newGene_62151	Human_newGene_62151	1.41195	0	13.0354	22.0269	1.62186	5.54634	1.9297	13.5239	19.5818	8.54317	1.85587	2.40556	2.5163	1.99374	0.794243	3.41988	0	5.17829	2.29941	8.05416	4.81255	0	1.27935	0	0.280392	0	0	0	0.324388	0	0.0233152	-2.13635	down
ENSG00000109265	CRACD	0.71114	0.077212	0.62816	3.91864	0.408536	0.728571	1.90892	0.18399	0.80355	4.7749	0.014687	0.918778	0.910108	2.02472	0.100684	1.13012	0	0	0.269974	0.344288	0	0	0.133746	0	0.432723	0	0	0	1.25289	0.105773	0.0152338	-2.1581	down
Human_newGene_44925	Human_newGene_44925	0.010347	0	8.47871	7.45976	5.39714	6.59834	0.874323	0.936783	13.9813	14.0445	2.46468	9.53652	0.082666	1.1109	0.905307	0	2.324	2.62701	2.0649	0.369153	0	0	0	0.05418	0	0	0.097472	0	0	0	0.0395019	-2.17532	down
Human_newGene_141161	Human_newGene_141161	1.79422	2.63339	6.26253	9.26482	1.58116	1.08581	3.69659	4.72695	1.35792	4.98585	0	5.19534	1.21772	2.05736	0.949189	0.027253	3.43741	1.05119	0.021475	6.83406	0.016395	0.473655	0	0	0	0.864853	0	0	0.14969	0	0.0229004	-2.17828	down
Human_newGene_39496	Human_newGene_39496	8.15468	0	17.0951	24.951	11.148	0.395416	1.98288	20.3557	0	26.3447	4.24672	5.00727	9.16289	0.069757	0.15169	2.85265	0	16.5841	10.3938	2.29959	0	0	0	0	4.6592	0.053232	0	8.40851	0	0	0.0227988	-2.1917	down
ENSG00000159961	OR3A3	0.110452	0	0.173019	1.63248	1.81853	0.516122	0.443689	1.26389	0	0.625448	0.309374	0.129442	0.434174	0.204826	0.027311	0	0.041044	0	0.099131	0.143464	0	0	0	0	0.003997	0	0	0	0	1.29211	0.0436054	-2.19863	down
Human_newGene_13429	Human_newGene_13429	0.644701	11.8038	7.02227	17.3512	5.76008	3.26327	7.07498	8.51372	18.2042	15.4941	2.35482	3.15352	4.90229	5.56646	2.47179	0.841898	0.13115	4.26108	0.956161	4.56923	17.5763	4.55176	0.432869	7.35276	0.502599	0	0	1.22556	0.162495	0	0.00762147	-2.20817	down
Human_newGene_71561	Human_newGene_71561	1.40946	0	14.0604	13.8876	5.3905	0.564635	0.050344	0.996124	28.6683	48.2875	22.6923	2.68267	1.34939	0.576306	3.28117	0.458483	5.19584	0.236145	0.200355	5.66648	0	0	0	0	0	0.027957	0	0	0	0.254974	0.0365489	-2.21112	down
Human_newGene_46758	Human_newGene_46758	2.37796	0	34.9912	5.5534	12.8912	8.86411	1.94482	9.30861	15.2792	136.901	11.8703	4.77521	15.2252	0	0	0.169408	12.309	17.855	14.5668	1.99865	0	6.19064	5.72193	0	0	0	0	0	0	0	0.0318968	-2.21398	down
Human_newGene_49864	Human_newGene_49864	1.81791	3.50591	4.85097	5.34774	2.36684	0	1.73261	3.16171	1.78047	0	1.81144	1.32252	0.975156	0.403473	2.19614	0.030909	3.47068	1.64851	0.399457	0.795715	0	0	0.991219	0	0	0	0	0	0	0	0.0406355	-2.21548	down
Human_newGene_140833	Human_newGene_140833	10.0258	0	20.4576	3.98442	9.95313	0.271415	20.8154	10.2863	2.07005	20.683	4.84348	0.058503	2.43406	3.26822	2.25382	3.03614	2.31556	8e-06	2e-05	4.20083	0	0	0	0	0	0	0	0	0	1.52081	0.0153175	-2.21629	down
Human_newGene_7898	Human_newGene_7898	0.059712	0	16.916	7.44702	6.62916	3.96189	2.81324	33.5205	0.656503	1.51313	0.86296	11.8318	5.25071	0.095472	2.09741	3.17602	0	0.562404	0.480713	0.386817	0	0.033647	0.195228	0	0	0.040797	1.18102	0	1.57744	0	0.00909193	-2.21762	down
Human_newGene_48306	Human_newGene_48306	3.51344	2.45909	11.7939	7.38061	5.74156	2.7191	7.70653	23.0736	1.73987	33.3495	0	3.30106	0	0.317109	2.01771	0	1.01176	6.93194	7.04565	0	3.14247	0.573349	0.106653	0	2.88261	0	0	0	0	0	0.00966255	-2.24623	down
ENSG00000198938	MT-CO3	32.9403	5049.96	588.439	91.9467	0.061569	67.0645	0.04199	94.1491	31.6509	206.339	192.046	65.4626	46.7586	53.7129	46.5958	75.9902	122.266	69.8383	60.5736	88.7995	32.8927	41.7739	20.8992	20.914	14.9702	39.442	31.3226	20.0031	58.5763	79.899	0.00254281	-2.25113	down
Human_newGene_47044	Human_newGene_47044	0.953987	1.87545	3.09972	4.19407	3.36508	1.77632	9.38799	5.68151	0.345406	6.47108	8.6419	0.265566	0.056079	0.968342	0.732413	0.018295	0	1.13778	2.26035	0.615256	0.140317	0	0.469551	0	1.82067	1.92681	0	0.485441	0	0.207748	0.00779731	-2.25264	down
Human_newGene_22631	Human_newGene_22631	3.35818	0	37.8275	3.17016	21.6241	33.8816	22.642	6.24515	2.76039	54.9159	23.5446	2.04935	0.803102	2.74196	0.118517	0.151486	4.6e-05	0.651657	2.94827	13.194	0	0	0	23.9559	0	0	14.6567	0.281781	0	7.34223	0.00569776	-2.27096	down
Human_newGene_5366	Human_newGene_5366	8.36353	0	22.3095	12.645	18.163	0.793499	15.593	14.1957	9.80549	26.2555	9.67134	10.7163	4.20734	2.74887	2.50598	3.66526	6.9926	4.98621	0.369112	2.91615	0	0	7.32586	0	0	0	0	0	0	5.77604	0.019496	-2.28119	down
Human_newGene_155915	Human_newGene_155915	1.70277	0	5.43126	0.428119	1.74674	0	5.85179	3.34459	0.205117	20.0486	2.2435	1.89687	1.474	0	1.66423	0	0.104171	1.07732	0.067742	1.2878	2.4639	0	0	0	0	0	0	0	0	0.853386	0.0292431	-2.29984	down
Human_newGene_110745	Human_newGene_110745	1.04525	0	0	0.483438	3.03625	7.13544	6.7035	3.78337	0.818849	15.2987	0	0.466598	2.19781	0.109591	1.12483	0	0	0	1.03698	3.19149	0	0	0.071552	0	0	0	0	3.957	0	3.51932	0.0334271	-2.30962	down
Human_newGene_97752	Human_newGene_97752	4.35676	0.161628	1.5892	4.23043	0.689497	7.58245	0.956069	0.001504	1.17651	6.83212	0	4.69451	0.074139	1.33211	0	0.013074	3.02513	0.269505	0.317604	1.24068	0	0.087892	0.670096	0	0	0.386378	0	0.550203	1.56323	0.002764	0.0103864	-2.33102	down
Human_newGene_18919	Human_newGene_18919	0.067721	8.51387	9.66646	1.20931	2.67883	6.98491	1.64975	0.565369	1.66903	3.0847	2.24366	2.71107	1.13055	0	0.206799	0.925018	1.11761	0	0	3.7947	0	0	0	0	0	0.58686	0	0	0	0.22971	0.0236787	-2.34747	down
ENSG00000178279	TNP2	0.528747	0	0.966883	0.789897	1.61759	1.30645	0	0	0.357478	5.50268	2.02808	0.372958	0.040706	0	0.063462	0	0.296823	0	0	0.242531	0	0	0	0	0	0.174011	0	0	0.709981	0.10414	0.0431545	-2.34785	down
Human_newGene_164761	Human_newGene_164761	0	0	3.06131	28.5682	8.93567	4.02845	7.9002	5.83883	6.83873	0	9.31305	1.9082	1.65697	0.418939	0.895089	0.662161	0	1.56122	2.41673	4.50852	0	0.526142	0	0	0	10.7501	0	0.048024	3.61136	3.73509	0.00749446	-2.38305	down
Human_newGene_5555	Human_newGene_5555	16.5077	0	55.2097	18.7789	6.44713	5.76505	18.1462	56.4947	21.5369	66.9471	15.1227	14.7552	0	5.15995	2.16668	7.99076	0	0.498641	8.16715	10.813	0	0	1.96134	0	0	0	9.29883	0	0	30.9455	0.0107177	-2.38469	down
Human_newGene_126675	Human_newGene_126675	9.03314	0	23.1997	9.75517	5.90996	7.09793	1.20387	7.79906	4.291	15.246	0.788967	0	2.30059	0	0.561619	5.72726	0	6.9369	0	7.94486	0	0	0	0	0	0	0	0	0	0	0.0374	-2.38797	down
Human_newGene_50283	Human_newGene_50283	4.38765	10.2075	15.0655	9.10437	0.045395	0.828309	0.569459	7.93203	1.12006	8.68927	0	4.09324	0.67088	2.2573	0.254703	0	0	0.521267	2.34755	5.50441	0.245543	0	0	0	0	0	0	0	0.521937	0.756462	0.0130276	-2.38861	down
Human_newGene_47378	Human_newGene_47378	6.38325	0	0.145559	0.417537	14.3384	0.683924	0.52744	34.7454	4.63639	72.3599	2.89794	6.2496	0.324911	4.00989	0.385817	10.6683	0.101207	13.3775	0.077222	5.62779	0	0	0.893262	9.80368	0	0.020728	0.001154	0.001111	3.18483	0.873086	0.00281848	-2.39078	down
Human_newGene_156824	Human_newGene_156824	0	0	5.74794	0	9.08406	4.20999	1.20631	1.1076	0	3.85009	3.22516	0.019942	0.014194	0	0.597509	1.30778	1.02023	0.770191	0.237852	0	0	0	0	0	0	0	0	0	0	0	0.0444395	-2.45019	down
ENSG00000255508	AP002990.1	58.623	0	4.4e-05	0	0	0	8.27935	0.519257	0.354907	0	1.5e-05	0	6e-06	0.999328	0.01431	3.8e-05	0.802906	1.28875	0.465037	0.485415	0	4.22383	0.614352	0	0	0	0	0	0	1.22694	0.0322464	-2.45693	down
Human_newGene_20573	Human_newGene_20573	3.53579	0	48.3156	21.3401	24.0816	0	11.7335	19.627	13.737	37.3523	0	1.57008	13.6169	28.3143	0.018464	0.253743	0	0.431401	0.36873	0	0	0	0.100414	0	2.88071	0	0	0.046438	0	18.1497	0.0274602	-2.45797	down
Human_newGene_58858	Human_newGene_58858	5.38618	0	133.343	10.1336	33.6908	0	6.85213	10.0396	4.58641	66.3201	16.5665	0	35.4311	0	2.34889	0	0	0	0	0	0	0	0.004456	0	0	0	6.5479	0	0	0	0.0483514	-2.45913	down
Human_newGene_117831	Human_newGene_117831	6.17924	2.79483	27.7922	19.0824	6.0374	18.5387	5.59585	33.1789	6.93793	17.9375	8.73711	2.42565	0.333462	0.696626	0.26368	0	13.8241	1.47039	3.02501	14.2349	0.807884	0	1.00718	0	1.52358	0.494703	0	5.81383	13.2547	1.65866	0.000106391	-2.47225	down
Human_newGene_38451	Human_newGene_38451	0.620745	0	12.5146	26.0195	26.2788	15.7137	18.878	25.6713	3.36698	107.969	19.1153	9.56812	0.237479	1.95093	6.09721	9.10754	7.44438	0.077729	0.584677	9.39957	0	1.64277	0.472593	0	1.16197	0	0	0	0.801631	0.611351	0.00139424	-2.49889	down
Human_newGene_171171	Human_newGene_171171	1.49335	0	10.6173	0.690053	2.72666	7.97068	1.79879	3.68786	3.669	48.3392	7.62969	2.34321	2.23673	0.067043	0.431132	0.329681	1.19771	2.18088	0.969746	9.50869	0	0	0.004524	0	0	2.46958	0	0	0	0	0.00940491	-2.52273	down
Human_newGene_65064	Human_newGene_65064	0.569955	0.034487	2.56851	4.49035	0.323413	5.72767	0.107696	5.27358	4.01484	2.41682	2.44587	0.028242	0.008211	0.040069	1.49595	0.034765	0.568689	0.675707	0.296608	1.72956	0.001048	0	1.25347	0.328175	0	0.163827	0.118616	0.013164	0.11122	1.74117	0.00191986	-2.52504	down
Human_newGene_18968	Human_newGene_18968	0	0	20.3517	0	9.92193	1.76511	1.13977	6.06258	0	13.0624	0	4.20922	0	0.013401	0.070313	0	4.72306	0.984889	2.47942	0.12367	0	0	0.029732	7.39478	0	0	0	0	0.432541	0	0.0477574	-2.54035	down
Human_newGene_55846	Human_newGene_55846	2.75006	4.16399	17	9.6767	8.08773	6.71473	2.95532	10.5313	9.57938	34.6465	2.69726	8.01028	2.2811	2.44827	3.27409	3.5984	1.86575	0.561123	4.56878	4.62917	0.669529	0	0.394393	0	0.009833	0	0	0.281532	0	0.615785	0.000351044	-2.54701	down
Human_newGene_159882	Human_newGene_159882	5.68306	0.012147	7.2365	10.1093	3.9923	3.12795	1.47687	3.61169	13.9588	30.5665	2.69835	0.696178	3.81156	2.30249	0.042705	0.641537	1.16511	1.11749	0.233546	0.747496	0.293535	0.091586	0.018589	0.474095	0.014167	0.014476	6.04045	3.82924	4.95891	1.94552	5.6274e-05	-2.56098	down
ENSG00000165837	ERICH6B	0.303782	0	5.04007	1.65825	4.61905	0.07941	3.72585	8.11575	0.160869	6.94829	0.118166	0.600695	0.149352	1.19998	0.259425	0	3.246	0.03779	2.37833	0.000206	2.09446	0	0.039066	0	0	0	0	0	0.036116	0	0.0106263	-2.56331	down
ENSG00000187741	FANCA	0	11.095	2.66999	0	2.69805	0.34959	0.249269	0.230364	0	1.14511	0	2.95099	0.617726	0	1.35082	0.439847	0.009511	2.34579	0	0.107568	0	0	0.151927	0	0	0	0	0	0	0	0.0207339	-2.57136	down
Human_newGene_126558	Human_newGene_126558	5.59161	0	4.5755	2.14112	4.80828	1.82157	2.02408	1.17868	0.40977	16.2687	1.25858	3.13806	0.533085	0.796518	0.030589	0.72526	0.118682	0.012834	1.17164	0.322587	0.193735	0	0	0	0	0.940906	0	0	0.151731	0.149377	0.00465485	-2.58828	down
Human_newGene_50357	Human_newGene_50357	3.29456	0	10.4774	22.8217	12.5355	0.112252	0.310243	11.7632	0.481454	0.000665	0	4.31189	0.000758	0.002926	0	0.227571	0	11.3204	3.64637	2e-05	0	0	0	0	0	0	0	0.106513	0	0	0.0339935	-2.59211	down
Human_newGene_62145	Human_newGene_62145	0.8021	0.768807	1.03155	17.7581	0.355393	0.125436	0.828043	2.66442	1.66998	1.60268	1.61667	1.68649	1.58375	0.08573	0	0.663282	0	0.421946	0.108546	0.140599	0	0	0	0	0	0	0	0	0	0.173899	0.0144134	-2.59687	down
Human_newGene_98529	Human_newGene_98529	3.75155	0	5.09063	1.3216	1.30096	0.895191	6.18682	5.57391	4.43728	11.5777	0	3.28997	0.317242	0	0.970336	1.85241	0	3.18917	0	0	0	0	0	0	0	0	0	0	0	1.08406	0.0244051	-2.63725	down
Human_newGene_29525	Human_newGene_29525	1.15719	1.06698	7.1229	0	2.22323	0.437594	0	7.70888	7.31107	10.3397	0	0.004382	0.485571	0	2.50007	0.174459	0.092601	1.51534	0.037547	0.777592	0	0	0	0	0.013843	0	0	0.076047	0	0	0.00644103	-2.64577	down
Human_newGene_4223	Human_newGene_4223	0.952241	2.02461	7.66458	7.80546	3.07314	1.24516	1.40223	1.33295	8.92602	4.2602	1.37342	1.85022	0.81209	0.999269	0.709048	0.056569	0.20656	0.196351	0.619286	0.16106	0	0.592424	0.497701	0	0	0	0	0	0	0	0.00103135	-2.6463	down
Human_newGene_126781	Human_newGene_126781	0.720639	0	3.49676	12.6082	4.26845	2.9932	1.32818	1.60549	4.68522	2.62372	0.815463	3.85514	0.486766	0.077554	0.686986	1.1464	0	0.508131	2.03571	0.335641	0	0	0	0	0	0	0	0	0.570891	4.08861	0.0101721	-2.70537	down
ENSG00000188611	ASAH2	0.011433	1.51872	0.751055	0.372152	0.123489	0	0.056606	0	0.459749	0	0	0	0	0	0.179207	0.195924	0	0	0	0.101435	0	0	0	0	0	0	0	0.180945	0	0	0.046496	-2.71693	down
Human_newGene_62530	Human_newGene_62530	0	0	23.4548	14.5922	13.3637	19.6217	2.50052	4.14689	0.846045	19.421	0	0.401811	7.90967	0.276934	1.09807	0	0	2.58874	5.15083	0.879437	20.9772	0	0	0	0	0	0	0	0	0	0.026952	-2.74297	down
Human_newGene_158531	Human_newGene_158531	1.89649	0	0.953222	16.052	5.1514	1.46524	2.49505	18.1954	1.87495	19.856	0	0.605228	5.79897	0.641725	1.19202	1.7391	0.989497	0.350586	0.290918	0.857107	1.41816	0	0	0	0	0	0	0	0	2.90319	0.00231813	-2.74669	down
Human_newGene_74284	Human_newGene_74284	1.91808	0	2.13496	0	1.98306	1.55688	0.448177	8.75867	4.51636	5.56187	0.762536	0	0.631778	0	0.985101	0.556779	0.962212	0.623332	0.086881	0.077497	0	0	0	0	0	0	0	4.55938	0	0	0.0109025	-2.75277	down
Human_newGene_171358	Human_newGene_171358	0	0	5.42972	0	3.14733	1.72517	0.777181	13.7498	0.005611	6.7542	0	0.653457	0.454287	0.534959	0.425601	2.63116	0.897638	0.387185	2.02619	0.193807	0	0	0	0	0	0	0	0	0	0	0.00698504	-2.78567	down
Human_newGene_18837	Human_newGene_18837	10.4381	0	0.488857	26.3271	0.067085	0	0.004084	7.55322	1.93519	10.6947	0	0.746957	4.75575	6.37952	5.05127	0	0	0	1.08283	7.20017	0	0	0	0	0	0	3.66824	0	0	0.328436	0.0255498	-2.80305	down
Human_newGene_134743	Human_newGene_134743	0.845481	0	7.79896	1.00704	9.48731	0	6.86283	5.36227	3.79952	0	0	0	2.55504	0	0	0	0	0.04788	0	2.25604	0	0	0	0	0	0	0	0	0	0	0.0445593	-2.83399	down
Human_newGene_114646	Human_newGene_114646	2.35895	0	21.353	0	0	4.07102	0	13.5454	2.95399	5.87309	0	1.71763	0	2.33158	0	0.06977	0	0	0	3.56077	0	0	0	0	0	0	0	0	0	0	0.0371461	-2.84119	down
ENSG00000156795	NTAQ1	1.52754	0	0.195369	10.5418	0	2.30004	0	5.55178	6.48063	0.754231	0	0	0	0	0	0	0	1.05856	1.69577	0	0	0	0	0	0	0	0	0	0	0	0.0348715	-2.84262	down
Human_newGene_159034	Human_newGene_159034	3.18877	0	24.6529	15.2982	0.006269	0.647194	0	0.897263	0	3.34316	0	0.144436	2.90707	1.08815	0.596376	2.72242	0	3.85452	2.73895	1.86838	0	0	0	0	0	0	0	0	0.052129	0	0.0234521	-2.84265	down
ENSG00000172638	EFEMP2	2.68562	6.37745	0	2.49443	0	0	0.71966	0.59806	2.16495	5.42846	0	0	2.40841	0	0	2.53678	0	0	0	0	0	0	0	0	0	0	0	0	0	0	0.040436	-2.85245	down
ENSG00000123243	ITIH5	0	3.6475	1.18633	2.7433	0	0.274598	0.212029	0	0.599234	1.14005	0	0	0.135466	0	0.353744	0	0	0.485959	0	0	0	0	1.15209	0	0	0	0	0	0	0	0.0353682	-2.8563	down
Human_newGene_46985	Human_newGene_46985	0	0	0	10.461	4.08754	0.114671	0	0.041985	29.6817	7.5072	0	2.51758	0.268316	0	0	0.209864	0	0	1.18103	0	0	0	0	0	0	0	0	0.597909	0	0	0.0384709	-2.86726	down
Human_newGene_50082	Human_newGene_50082	1.98606	0	0.799905	1.30496	0.141605	44.0479	8.87723	20.6474	5.93659	8.7151	0	7.47499	2.69845	4.16786	7.89537	2.89364	0	0	6.46406	0	0.00833	0	0	0	0	0	0	2.28133	0	0	0.0188415	-2.92853	down
ENSG00000198934	MAGEE1	0.176163	0	2.06019	1.94344	0.598661	0.00695	0.170824	0	0	2.14939	0	0	0.272222	0	0.241761	0	0	0.353042	0	0	0	0	0	0	0.004501	0	0	0	0	0.205905	0.0212938	-2.9814	down
Human_newGene_158386	Human_newGene_158386	6.07825	8.73964	1.45279	0.669862	0	0	5.27413	4.44176	5.29213	7.33037	0	4.74441	0	0	0.378035	0	0	0	0	1.59256	0	0	0	0	0	0	0	0	0	0	0.0311733	-2.98859	down
Human_newGene_122975	Human_newGene_122975	1.6772	0	34.397	23.0189	15.5074	11.2274	17.0189	15.9404	16.8904	24.2954	0	3.60216	0.967019	0	0	0.911406	0	0	5.52571	0.274166	0	0	0	0	0	0	0.060219	0	0.065958	3.29434	0.00524008	-3.02669	down
Human_newGene_117714	Human_newGene_117714	0.285632	6.56033	2.03418	5.71386	0.010276	0	4.40004	5.82548	3.66897	2.11193	3.11952	1.33275	0	0.328487	2.07059	0	0.062074	0	0.840038	0.313251	0	0	0.036437	0	0.237819	0.126902	0	0	0	0.372308	0.000990395	-3.08237	down
Human_newGene_107292	Human_newGene_107292	0	0	10.1513	6.00342	1.38697	0	12.9068	2.1575	1.69006	3.85555	8.69274	0	0.055551	0	0	0	0	0	5.45675	0	0	0	0	0	0	0	0	0	0	0	0.042878	-3.09918	down
Human_newGene_39225	Human_newGene_39225	0	0	1.07022	11.0856	5.14083	0	2.05916	2.20459	1.6253	18.2979	7.51568	5.28568	0	0.07397	0	0	1.26705	3.47047	1.99302	0	0	0	0	0	0	0	0.021554	0	0	0	0.0291933	-3.1176	down
ENSG00000143178	TBX19	0.197015	3.82921	2.73318	0	1.01781	1.99747	2.10249	0	0	1.81539	0	0	0	0	0	0	0.012811	0	0.528793	0	0	0	0	0	0	0	0	0	0	0	0.0469149	-3.16807	down
Human_newGene_141796	Human_newGene_141796	0.111509	0.237325	32.8899	31.6704	16.3979	6.20934	0	2.08132	13.9978	81.4703	5.70277	16.4602	1.99649	1.90279	8.72969	0.428121	0	1.04231	0	2.62046	0	4.33394	0	0	0	0	0	0	0	1.65745	0.00470042	-3.17239	down
Human_newGene_9614	Human_newGene_9614	0	0	4.83171	0	2.7046	0	3.24736	26.2845	0.420555	15.3823	0	0	6.23257	1.71921	0.6742	0	0	0	0	1.73489	0	0	0	0	0	0	0	0	0	0	0.0224595	-3.24212	down
Human_newGene_117941	Human_newGene_117941	0	0	23.5721	4.59054	7.97041	3.9945	1.72313	8.25656	11.4454	4.5777	0	0	0	0	0	0	0	0.834758	0	4.30678	0	0	0	0	0	0	0	0	0	0	0.0277881	-3.26209	down
ENSG00000253293	HOXA10	0	0.864121	1.3153	4.74488	0.130226	4.38994	0	0	0.712961	2.79613	0	1.62206	0.44185	0.117803	0.012596	0.84138	0	0	0	0	0	0	0.473257	0	0	0	0	0	0	0	0.0129453	-3.48372	down
Human_newGene_47468	Human_newGene_47468	0	0	7.20094	20.9839	0	0.913659	14.4511	0.964419	1.15162	29.2307	9.07079	0	2.47048	0	1.59935	14.6883	0	0.021795	0	0.134401	0	0.027932	0	0	0	0	0.00407	0	0	5.4773	0.00502033	-3.59224	down
Human_newGene_141280	Human_newGene_141280	9.64532	0	0	30.1748	12.4351	8.42757	21.1211	26.8751	0	3.92348	0	8.53533	3.41998	0	0	0	0	0	4.57618	0	0	0	1.76683	0	0	0	0	0	0	0	0.00829066	-4.03974	down

## Sheet: 2_lncRNA-HC_vs_AW_PW
Supplementary Table S1.2. DE lncRNAs between HC and MA groups (AW, PW).
		Healthy Control										MA withdrawal 7-14 days										MA withdrawal 1 Year
#ID	Symbol	A47-21_FPKM	A47-22_FPKM	A47-23_FPKM	A47-24_FPKM	A47-25_FPKM	A47-26_FPKM	A47-27_FPKM	A47-28_FPKM	A47-29_FPKM	A47-30_FPKM	A47-11_FPKM	A47-12_FPKM	A47-13_FPKM	A47-14_FPKM	A47-15_FPKM	A47-16_FPKM	A47-17_FPKM	A47-18_FPKM	A47-19_FPKM	A47-20_FPKM	A47-31_FPKM	A47-32_FPKM	A47-33_FPKM	A47-34_FPKM	A47-35_FPKM	A47-36_FPKM	A47-37_FPKM	A47-38_FPKM	A47-39_FPKM	A47-40_FPKM	PValue	log2FC	regulated
MSTRG.176601.67	MSTRG.176601.67	0	0	2e-05	0.004663	0.001878	0	0	0.042243	0	0	0	0	0	0.19408	13.4474	1e-06	0.522605	0	0	0.062055	2.1e-05	0.767262	0.137556	0	0	7.87615	0	0	0	1130.08	0.000668712	12.3044	up
ENST00000494343	FGD2-210	0	0	0	0	0	0	0	0	0	0	0	0	2.7045	0.008479	2.96508	0.377801	0	0	0	0	0	6.80541	6.85561	0	0.014121	0	0	0	0	0	0.000526234	11.6187	up
ENST00000345541	WAC-201	0	0.0007	0	0	0	0	0	0	0	0	0	0	0.231964	0	3.26653	0	0	0	0.015878	0	0	16.3825	0.820756	0	0.003398	0	0	9.90119	0	0	0.00288891	10.9127	up
MSTRG.117676.5	MSTRG.117676.5	0	0	0	0	0	0	0	0	0	0	32.5713	26.0855	5.11628	23.3155	0	0	0	0.017634	3.85934	0	0	0	0	0	0	0	0.210131	0	0	0	0.00149803	10.8652	up
ENST00000674190	ARID1B-237	0	0	0	0	0	0	0	0	0	0	0	0	8.33124	2.89013	0	0	0	0.32932	0	0	0	0	0	0	0	7.94304	0	0	0	0	0.0037349	10.6191	up
ENST00000543800	SPX-205	0	0	0	0	0	0	0	0	0	0	0	1.83098	6.55537	2.40627	1.19495	5.19511	0	0	7.34967	0	4.75068	0	0	0	0	0	0	0	0	0	0.0034824	10.5413	up
ENST00000487182	AL365205.1-202	0	0	0	0	0	0	0	0	0	0	2.97504	1.68908	0	0	0.712743	0.456802	0	0	0	0.468428	0	5.94354	0	0	0.005446	0	0.779345	0.015946	0	0	0.00164656	10.0257	up
ENST00000564294	MLST8-216	0	0	0	0	0	0	0	0	0	0	3.49753	2.57954	0	4.37891	0	0	0	0	11.1043	2.33629	0	16.487	0	0	0	0	0	0	0	0.109317	0.00484379	9.76623	up
ENST00000473809	ATP5F1C-208	0	0	0	0	0	0	0	0	0	0	0	0	2.83511	0	2.58169	3.0249	0	11.71	5.18505	0	0	0	0.451477	0	0	0	0	0	12.4556	0	0.00525174	9.58675	up
ENST00000508910	POLR2J3-216	0	0	0	0	0	0	0	0	0	0	0	0.289678	0	3.2412	0.463492	15.8466	16.6959	0	7.13934	0	6.80806	0	0	0	0	0	0	0	0	0	0.00307788	9.53361	up
MSTRG.180337.5	MSTRG.180337.5	0	0	0	0	0	0	0	0	0	0	9.03274	0	6.25966	0	0.003558	3.79653	0	0	0	19.8829	0	0.290835	0	0	0.074592	1.93999	0.297213	0	0	0	0.00264393	9.50453	up
ENST00000470849	ASS1-208	0	0	0	0	0	0	0	0	0	0	20.7444	0	1.95879	0	0.308681	0.812527	1.41757	0	0	2.56049	0	0	7.43046	0	0	8.09919	0	0	0	0	0.00272685	9.15419	up
MSTRG.176601.60	MSTRG.176601.60	0.032445	0.303635	0	0	4.28253	0	0	0	0	0	0	0	0.020292	0.043788	666.57	0	0	2e-06	16.3524	9.23736	0	6364.3	5.54659	0	0	0	0	0.002333	0	0.2271	0.0185046	9.00643	up
ENST00000470953	VARS1-222	0	0	0	0	0	0	0	0	0	0	0	0	0.706291	5.44169	0	0	0	0	2.03681	0.119656	0	0	8.43141	0	4.84159	0	11.6408	0	0	6.88711	0.00278846	8.75847	up
ENST00000521484	PPP2R2A-213	0	0	0	0	0	0	0	0	0	0	0	0	1.32439	0	0.277856	2.77754	0	0	5.01092	0.817446	0.315271	0	0	0	0	0	0	10.5428	0	0	0.00687023	8.73318	up
ENST00000476499	ARHGAP21-211	0	0	0	0	0	0	0	0	0	0	0	1.06277	0.403497	0	0	0	3.56647	0.597762	0.024866	0	0	0	0	0	2.46448	0	0	0	0	0	0.00374936	8.64203	up
ENST00000462625	LIMK2-206	0	0	0	0	0	0	0	0	0	0	0	0	2.51919	0.730668	0	0	0	3.16471	0	0	0	0	0	0	0	0	0	0	0	0	0.00828993	8.45981	up
ENST00000508926	SLC35B1-213	0	0	0	0	0	0	0	0	0	0	0.468632	0	0.615907	0	0	7.61371	1.69288	1.43413	1.09198	0	0	0	0	0	0	0	12.6607	0	0	4.14925	0.0011424	8.44294	up
ENST00000597261	CHERP-206	0	0	0	0	0.018761	0	0	0	0	0	0	0	0	0	0	0	0	0	0.478405	0	0	0	0	0	4.53845	0	6.98212	0	1.932	0	0.00730249	8.42699	up
ENST00000650418	BCL2L15-207	0	0	0	0	0	0	0	0	0	0	0	0	0.611785	0	0	0	0	0	0.05753	0	0	0	0.281915	0	0	0	0	0	0.509096	0.14344	0.0071783	8.30293	up
ENST00000488782	ACTR3B-205	0	0	0	0	0	0	0	0	0	0	0	2.19818	2.71418	0	0	0	0	0	1.17261	1.69321	0	0	0	0	0	0	0	0	0	0	0.00792925	8.25407	up
ENST00000464087	RBM5-212	0	0	0.11996	0	0.001143	0	0	0	0	0	1.50335	0	0	6.11382	9.12234	0	0	0	0	0	11.6457	2.8264	0	4.01747	0	0	0.423361	0	2.4688	0	0.0133292	8.1595	up
ENST00000636227	ARID1B-214	0	0	0	0	0	0	0	0	0	0	0	0	0.091933	0.650251	0	0.074989	0.105271	0	0.027855	0	0.095237	0	0	0	0	0	0.004842	0	0.023205	0	0.00276863	7.83284	up
ENST00000572976	SIRT7-211	0	0	0	0	0.005177	0	0	0	0	0	2.62568	1.23982	0.031018	0	0	0	0	1.05929	0	0.16461	0	0	0.01503	0	0	0	0	0.867273	1.38889	0	0.00848845	7.77308	up
MSTRG.247122.11	MSTRG.247122.11	0	0	0	0	0.234586	0	0	0	0	0	0	1.0989	3.49084	0	0	0	0	49.7304	0	0	26.5429	0	0	12.6425	0	0	10.0515	0	49.2498	0	0.0241503	7.67095	up
MSTRG.155712.17	MSTRG.155712.17	0	0	0	0	0.004316	0	0	0	0	0	0	0	0	0	1.74586	3.46661	0	3.23512	1.12671	0	0	0	0	0	0	0	0	0	6.94003	0	0.0116933	7.62118	up
ENST00000589900	ICAM3-207	0	0	0	0	0.000313	0	0	0.290093	0	0	0.021715	0	1.1964	0	0	3.64221	0.092587	0	0	0	11.1306	0.851344	0	62.936	0.246027	36.0607	0	0	20.8228	0	0.0106439	7.5649	up
ENST00000582478	RFNG-208	0	0	0	0	0.000291	0	0	0	0	0	0.159073	0	0	0	0	0	0.131055	0	0	0.878114	0	0	0.549817	1.51807	0	0	0	0.097029	0	0	0.00592931	7.51563	up
ENST00000645334	CSNK2A1-234	0	0	0	0	0	0	0.065813	0	0	0	0	0	0.979065	0	0	1.96505	0	0	0	0	0	7.33078	0	9.37372	0	0	0	0	0	0	0.0263476	7.29282	up
ENST00000494912	TAZ-211	0	0	0	0	0	0	0.000399	0	0	0	0.948398	0.838851	0.297347	0	0	0.371808	0.323716	0	0.100163	1.00839	2.22193	0	0	0	0	0	0	0	0	0.092885	0.00612008	7.17866	up
ENST00000474300	BCL3-207	0.034853	0	0	0	0.01219	0	0	0	0.05044	0.105565	2.80147	0	0.00447	0	0	0	0	0	0.033303	0.00449	0	0	20.1021	0	0	0	31.3733	4.90415	0	0	0.010744	6.86259	up
MSTRG.313221.14	MSTRG.313221.14	0	0	0	0	0.065518	0	0	0	0	0	0	0	0.666715	0	0	0	0.29395	0	0	0	0	4.3764	0.538233	0	0	0.928019	0	1.33476	0.795628	3.09983	0.0132233	6.79283	up
ENST00000556074	NEMF-209	0.002966	0	0	0	0	0	0.026974	0	0	0	0.307134	0	0	0.601927	0	7.02029	0.01996	0.033952	0.005174	0.02222	0	0.007268	0	0	0	0.002225	0	0	0	0.115913	0.0151639	6.75407	up
ENST00000593093	CIRBP-242	0	0.00638	0.091329	0.014694	0	0.00047	0.000238	0	0	3e-06	0.161368	2.33895	0.563468	0.007219	8.4e-05	2.76885	0	1e-06	3.19646	0.011011	0	0	0.021574	6.39128	0.000166	9.08087	0.007391	0.00076	0	0	0.00124947	6.74812	up
ENST00000518946	FAM114A2-208	0.000742	0	0	0	0.032439	0	0.013999	0	0	0	0	0.022118	0.755767	11.0652	0	0	0	0.913233	0.553501	4.68148	0	0	0	0	0	0	0	0	0	0.359188	0.0133196	6.64751	up
MSTRG.22785.5	MSTRG.22785.5	0	0.157646	0	0	0	0	0	0	0	0	6.43229	0	0	0	2.25694	14.5314	0.044564	0	0	0	0.071071	0	0.847808	0	0	15.9269	0	1.39532	0	0.829221	0.0193045	6.59296	up
ENST00000480730	TAPBP-240	0	0	0.077403	0.017145	0.000517	0	0	0	0	0	0	0	0.957837	0.006979	0.009909	0.136174	0.00014	0.050667	0	0	0	0	3e-05	0	5.02479	0	0	0.302504	0	0.046184	0.00861832	6.52537	up
ENST00000441022	LBR-206	0	0	0	0	0	0.124152	0	0	0	0	0	3.38662	0	0	0	0	0	1.11966	3.14981	5.23882	0	0	7.62454	0	0	0	0	0	0	2.09072	0.0337824	6.44881	up
ENST00000473620	PPDPF-204	0	0.060462	0	0	0.132786	0	0	0	0.445867	0	0	0.204802	0	0	0	0	0	10.1097	0.182629	0	0	72.5837	0.177391	0	40.4268	0	0	0	0.080481	9.69548	0.0214556	6.43971	up
ENST00000495293	RBM39-240	0	0	0	0	0	4e-06	0	0	0	0	0.503513	1.97929	0.231283	1e-06	0.135529	5.35381	3.36864	0	0.132445	0	0	0	0	0	0.018849	0	0	4.04302	0	1.59304	0.00773659	6.41611	up
ENST00000592516	CARM1-210	0.159042	0	0	0.012154	0	0	0	0	0	0	0	0	3.64228	0	4.57883	0	12.1411	0.145955	0	0.540606	2.69984	15.0539	0	0	0	0	0	0	2.30493	0	0.023774	6.39862	up
ENST00000471494	RNF220-208	0.00229	0	0	0	0.021942	0	0	0.07229	0	0.020173	0	2.81401	0	0.535776	0	0.006479	0	0.37156	0	0	15.1993	1.3197	0	19.4704	0	0	6.39628	0.042376	0	0.032145	0.0058407	6.39272	up
ENST00000526702	SNX15-205	0	0	0	0	0	0	0.019785	0	0	0	0	0.828057	0	0	0	0.404923	0.7151	1.76406	0	0.531686	0	0	0	0.167962	0.00211	0	0	0.001663	0.741157	0	0.0206841	6.37071	up
ENST00000514212	ABLIM3-208	0.002041	0	0	0.044976	0	0	0	0	0	0	0	0	0	0	0	2.55643	0	3.19929	0.184263	0.001213	0	0	0	0	0	0	0.042429	0.359673	4.40056	0.110918	0.010143	6.33418	up
MSTRG.176596.380	MSTRG.176596.380	0	0	0.000799	0	0.121325	1.00794	0	0.020924	0.002199	0.019298	0.000174	0	26.9282	0	0.282733	0	0	0.072027	4.60707	0	0.038823	3.5e-05	0	0.203972	0.006009	0	0	0.436847	0.044581	0.000332	0.00543913	6.28876	up
ENST00000583005	ZNF521-212	0	0	0	0	0.02538	0	0	0	0	0	2.28768	0	4.21967	2.78994	1.11303	0	0	1.01894	0.509074	0	0	0	0	0	0	0	0	0.648672	0	0	0.0121975	6.23319	up
ENST00000620828	FMR1-217	0.060216	0	0.098123	0	0.022599	0	0.037182	0	0	0	0.022334	0	8.5e-05	0.012468	0.51075	2.46826	0	0.172847	0.042346	0	4.04047	2.82469	0.005019	10.9122	0.00167	0.196737	0	0.238081	0	5.07172	0.00367235	6.23249	up
ENST00000614307	DDX52-211	0	0	0	0	0.10632	0	0	0.007738	0	0	0	0.000767	4.08124	0	0	0.000326	7.74699	4.07977	0	0	0.031791	0	2.16779	0	0.000336	0	0	0	0	5.53447	0.0284997	6.20963	up
MSTRG.176601.90	MSTRG.176601.90	4.6531	0	0	2.85363	0.643937	0.030291	0	0	0	1.03631	2761.73	1.54308	1.22234	0	0	0	0	0.544505	0	0	12.2677	1.79773	9.10671	0.452817	0	0.801661	0	0	75.6361	0.019936	0.0404069	6.19769	up
ENST00000469630	TBXAS1-213	0	0	0	0.026011	0	0	0	0	0	0.222737	2.07812	4.17626	0.232716	3.37872	2.50822	0	0	0	4.07533	0	0	0	0.017164	0	0	0	0	0	0	0	0.0335203	6.13124	up
ENST00000475379	WDHD1-204	0	0	0.153512	0	0.032107	0	0	0	0	0	0	0	0.526277	0	3.20928	0	0	0	2.03458	0	0	13.8343	0	0	0	0	0	0	0	0	0.0389272	6.1259	up
ENST00000478330	EEF1AKNMT-206	0	0	0	0	0	0.096061	0	0	0	0	8.51605	0	0	1.06234	0	0.060369	0	0	0	0	0	0	0	0	1.96361	12.8803	0	0	0	3.35347	0.0257255	6.11491	up
ENST00000504380	PDLIM7-212	0.027655	0	0	0	0.012251	0	0	0	0	0	0	0.397912	0	1.0029	0	2.90652	0	0.661703	0	5.15788	0	0	0.154016	0	0	0	0	0	0	0	0.00861252	6.08648	up
ENST00000494399	UROD-219	0	0	0.108224	0	0	0.00025	0	0	0	0	0.038646	0.000609	0.791135	1.06288	0.45257	0.04228	1.99163	0	0	0	2.98715	6.00744	0	0	0	0.907343	0.002418	0	0	0.013279	0.00807935	6.05999	up
ENST00000569919	UBFD1-209	0	0.094665	0	0	0	0	0	0	0	0	0	0	0	3.72328	0	0.074426	0	6.11679	0	1.37303	0.037086	0	0	0	0	0	0	1.47046	0	2.18518	0.0297746	6.0096	up
ENST00000479280	ABTB1-211	0.036927	0	0	0	0	0	0.116611	0	0	0	7.70912	0	0	2.63523	0.414784	0.002351	0	0.00012	2.14299	2.09004	0	0	0.000244	0	0	4.08282	0	0	0	0	0.0146495	6.00173	up
ENST00000522595	ZHX1-205	0.105	0	0	0	0	0	0	0	0	0	6.04893	0	0	0.397267	1.56277	0.363807	0.140206	0	3.69422	0	0	0	5.2557	0	0	3.43988	0	0.007349	0	0	0.0477543	5.97035	up
ENST00000547869	SLC25A3-207	0.01068	0.001325	1.5e-05	1.5e-05	0	0.197039	0	1e-06	0	0.000248	1.50024	13.9274	1e-06	0	0	0.042175	0.000372	0	0.01095	0.11057	0.015535	0.809598	0	0.00328	0.000634	26.5966	0.017507	0	0.008887	0.06679	0.00277726	5.94521	up
ENST00000489043	POLR2H-212	0	0.058248	0	0	0.007606	0	0	0	0	0	0.332364	0.033193	0.580996	0.001626	0	0.229847	0	0	0	2.78001	8.75999	0	0	0	0	0	8.78324	0	0	0	0.00963658	5.84696	up
ENST00000418336	PKNOX1-202	0	0	0	0	0.134039	0	0	0	0	0	0	0	1.66023	0.96357	3.40615	0	0	0	0	0	1.4889	0	0	0	0	1.23981	17.0636	0	0	2.26453	0.0333243	5.83833	up
ENST00000464097	ADA-202	0	0	0.411396	0	0.04435	0.05014	0.002047	0	0.001105	0.079208	0	1.41191	0.154991	2.17646	0	1.54097	6.55158	1.45349	0.079642	0	0	5.96895	6.93185	0	0.191399	11.0021	5.91445	0	0.153887	0.02903	0.00170258	5.81283	up
ENST00000493181	TYW5-205	0	0	0.015138	0	0	0	0	0	0	0	0	0	0	0	0	0	0	0	0.096472	0.010233	0	0	0	0	0.133838	0	0	0	0.198801	0.481719	0.049515	5.80338	up
ENST00000496758	PGM5-205	0.010588	0	0	0	0	0	0	0	0	0	0	0.040284	0.042982	0	0	0	2.69004	0	0	0.071668	0	0	0	0	0.005803	0	0	0.454497	0	0	0.0243878	5.79804	up
ENST00000477547	SEC13-215	0.007453	0	0.000116	0.232157	0.015632	0.039797	0	0	0	0	0	7.27213	0.016914	0.009147	0.000606	0.00559	0.354104	6.9e-05	0	8.39832	0.007028	0	0.388871	0	0	0	8.81936	2.1e-05	0	9.49796	0.00568191	5.79149	up
ENST00000533079	CAPN1-223	0	0	0	0	0	0	0	0	0.357517	0	0	0.945769	0	0	0	0	2.89762	1.45061	1.66543	0	13.0404	8.04846	0	23.3601	0	0	3.93368	0	0	0	0.0275314	5.78693	up
ENST00000477720	LILRA5-203	0	0	0	0	0.088248	0	0	0	0.090142	0	0	0	0.091941	1.77771	0	0.058574	0.028201	0	2.219	8.00499	0	17.4981	0.022663	0	0	0	0.072321	0	0	2.57848	0.0105528	5.71707	up
ENST00000448576	GATAD2A-209	0	0	0.466903	0	0.128316	0	0	0	0	0	8.99596	0	0.116725	0	5.37458	1.22718	0	0.369902	0	0	10.0206	0	0	15.0028	0	0	0	0	18.9184	0.198539	0.0194598	5.67796	up
ENST00000584055	EPB41L3-232	0.119671	0	0	0	0	0	0	0	0	0	9.45902	0	0	0.069611	0.737485	0.024442	0.601125	0	0.136301	0.145256	0.170076	0	0.005127	0	0	17.2355	0	0	0	0.542609	0.0133561	5.6601	up
ENST00000477812	ACTB-209	1.99018	1.02745	1.64041	0	1.19261	5.06749	0.129169	2.81403	2.69146	0	597.401	0	1.04527	4.36977	1.04787	3.43677	3.13578	601.63	1.15246	0.068735	2.59826	3.93893	0.646213	0.460908	0.674766	4.51833	0.64992	0	1.15431	1.8473	0.00143356	5.64977	up
ENST00000566292	USB1-213	0.048271	0	0	0	0	0	0	0	0	1.33651	32.6684	0	0	0	0	0	9.84918	0	8.64668	0	13.1392	0	9.40259	0	0	0	0	0	0	0	0.046034	5.60166	up
ENST00000564632	ITGAL-209	0	0	0.26982	0	0	0	0	0	0.009239	0	0	0	0	0	0	0	0	0.390359	0	0.537867	0	0	0	0	0.021606	0	0.01011	8.23932	0	0.014245	0.027914	5.59333	up
ENST00000521120	LARP4-209	0.025208	0	0.331774	0	0.105743	0	0	0	0	0	0	1.27349	1.65232	0	7.15951	0	0	5.75514	0	0	0	0.228006	0	0	0	1.21499	0	0	0	14.6461	0.0410375	5.5807	up
ENST00000589982	JMJD6-206	0	0	0.540288	0	0.055474	0	0	0	0	0	0	0.382842	0	7.24625	0.016919	0	0	0	0	0	0	0	0	0	0	0	1.8234	12.7846	0	0	0.0455161	5.56403	up
ENST00000480447	NOP56-212	1.2e-05	0.002362	0.072795	0.003013	9e-06	2.6e-05	0.000313	0.017999	3e-06	0.007791	0	0.880133	0.076171	0.000862	0.004482	0.002098	2.2776	0	0.239767	0.107959	5e-06	0.000776	0.000507	52.2519	0.002742	0	0.424667	0.559441	0.452236	0.003762	0.00076122	5.52821	up
ENST00000447986	ERGIC3-209	0.003371	0.007697	0.04898	0.000623	0.010423	0.139544	0.000367	0.081116	0.027222	0	17.2318	0.003455	0.034934	3e-06	0.000481	0.03448	0.068997	0.000594	0.004804	0.304903	0.020661	0.003222	0.00615	38.6292	0.009569	8.52246	0	0.001877	0	0.000862	0.0022124	5.4932	up
ENST00000646757	TRIM8-215	0	0	0	0	0	0	0	0.214972	0	0	0	0.214638	0.05784	0	0.804025	0	6.29628	2.39744	0.010641	0.168011	0	0	0	0	0	0	0.362148	7.06845	0.009148	0	0.0258737	5.48972	up
ENST00000655004	TPM4-227	0.112766	0	0	1.47808	0	0	1e-06	0.028086	0.741494	0.038224	1.32382	3.95265	0.026514	9.29318	0.05316	4.5e-05	46.476	2e-06	0.695481	2.22535	26.0643	5.90746	28.782	0	0.000732	0.011396	96.1366	0	4.5089	3.07201	0.00147066	5.47082	up
ENST00000533705	UBQLN1-206	0.002215	0	0.025171	0	0.021914	0.043237	0.013629	0.227366	0.018569	0	0.693596	0.030633	0.007116	0.79154	0.740049	0	0	0.006465	0.063107	0.00266	8.82344	0	0.076743	24.9643	0.189065	5.47435	0.006338	0	0	0.003528	0.00625536	5.45315	up
MSTRG.232616.1	MSTRG.232616.1	0	0	0.698101	0	1.17006	0	2.89592	2.22755	0	0	0	0.690733	2.56437	0	9.73471	9.18142	3.02614	0	5.67757	3.42944	0	0	1.7916	0	3.91711	3.07926	4.85654	0	0	1.13255	0.0188163	5.43317	up
ENST00000493365	ABTB1-214	0.004195	0	0	0	0	0	0.177426	0	0	0	0.241042	0.018867	0	0.022235	1.43109	0.000205	3.24143	4.2162	0.086532	0.085496	0	0	0.003975	0	0	0.083101	10.8691	0	2.91368	0	0.00272461	5.42423	up
ENST00000479176	FXR1-213	7.4e-05	0	0.011913	0.026083	0.039001	0.116459	0.046889	0.005578	0.097309	0.236131	8.76079	0.032977	0.016755	0.017048	5.96958	0.002578	0	0.114164	0.000298	0.352025	0.0326	0.156067	0.000128	0	0	9.86428	27.9393	0.002187	28.4897	0.007574	0.00136895	5.41469	up
ENST00000532207	ACADM-214	5.7e-05	0	0	0	0.000803	0.134931	0	0	0.015872	0	0	0.190295	0.000149	0.018556	2.40259	0.003236	4.10483	0	0	1.86508	0	0	5.59694	0	4.25678	0	0	0	0	0	0.0160253	5.3945	up
ENST00000652744	NBEAL2-217	0.006364	0	0	0	0.069703	0.752792	0	0	0	0	21.6298	0	9.32544	0	0	0.055325	0	0	14.6888	0	0	0.030193	0.018078	0	5.93345	0	0	11.2065	0	0	0.0362542	5.38838	up
ENST00000475828	MEAF6-206	0	1.04171	0	0	0	0	0.387566	0	0	0	0	4.95538	0	0	13.8747	16.5614	0.94286	1.01018	0	5.98987	0	0	0	3.59716	0	12.0626	30.959	0	28.236	0	0.0278235	5.38584	up
ENST00000471102	WASHC2C-206	0	0.003051	0	0.137016	0	0	0	0	0	0	0	0	1.22151	0	0.039716	6.42661	0	0.365076	0	0.268944	0	0	0.1357	0	0.029541	0	0	0	0	0.380438	0.0397404	5.37812	up
ENST00000587416	MKNK2-206	0.009301	0.039568	0.028961	0.016661	8.4e-05	0.113932	0.081634	0.069185	0.002769	0.002978	0.031785	0.062857	0.68045	0.004503	0.001946	2.12243	0.360683	2e-05	1.8e-05	0.00476	0	15.4428	0.238329	1.78797	0.825613	0.176181	4.50308	0.001702	0.039943	2.54442	0.000367586	5.37697	up
ENST00000508325	GTF2H2C-209	0	0.105316	0	0	0	0	0	0	0.100854	0	0	0	0.764513	0	0	1.09356	0.567836	0	5.53473	0	5.48835	0	2.36999	0.231057	0	7.82426	0	0	5.3288	0	0.0198734	5.36499	up
ENST00000482331	HTRA2-208	0	0	0	0	0.126906	0	0	0	0	0	0.232367	0	0	0	0	0	0	0.249593	0	0	0.084812	0	0	0	2.18129	0	9.76485	0.043226	1.78617	0	0.0401315	5.3579	up
ENST00000523397	WASHC5-207	0.043454	0	0	0.129994	0	0.116449	0.098373	0.057184	0.033338	0	12.8299	0	0.030014	0	0	0	2.17532	6.40792	2.47841	0.014009	0	0	0.013157	4.43727	0	0	0	25.39	0	0	0.00818141	5.35556	up
ENST00000472842	ARNTL-206	0.00115	0	0	0	0	0.040519	0	0	0	0	2.58908	0.349659	0.016061	0	0	0	0	0.095878	0	0	0	0.12853	0.211415	0	0	0	0	0.009653	2.78646	0	0.0364932	5.35457	up
ENST00000496775	NOP56-218	0.014333	0	0	0	0.017121	0.253572	0.040244	0	0	0	0	0	2.8684	0.019562	0	0.039681	0.227041	0.076161	0	0	0.13245	0	0	0	0	0	26.4169	0	1.06474	0	0.0198668	5.35247	up
ENST00000592071	MRPL4-210	0.016251	0.003998	0	0	0.013248	0	0	0	0.041488	0	0	0.000452	0	0	1.46722	2.7707	0	0.064224	0.408987	0.235954	0	0.134964	0	0	1.5e-05	0	0.257797	0	0	0.826146	0.00813051	5.32406	up
ENST00000510721	TENT2-213	0.002209	0	2.3e-05	0	0	0.019089	0.128281	0	0	0.010567	0	0.005471	0	4.99107	0	0.00584	0	3.28132	0.000145	0.001934	0	0.001707	9.57688	0	0	0	9.27258	0.205292	0	0	0.0100802	5.32358	up
ENST00000534706	ILK-214	0	0.042873	0.164998	0	0	0	0	0	0	0	0	3.64763	0	8.82791	0	0.027515	0	0.128448	0	0	0	0.277289	0.025879	0	0.110655	0	2.74875	0	0	0	0.0308363	5.29715	up
ENST00000517472	PPP2R2D-206	0.06147	0	0	0	0.077952	0	0	0	0	0.16792	4.17684	0.660499	0.004355	0	9.39809	0	0	0.000385	6.44074	0.031986	1.33859	0	0.056866	0	0	0	0	2.17989	0.374557	0.19142	0.00774266	5.29541	up
MSTRG.74851.2	MSTRG.74851.2	0.093174	0	0	0	0.404391	0	0	0.107745	0.165155	0	0.02524	0	0	5.06607	0	0	31.0993	0	0	1.404	0	0.00742	8.94506	0	0	0	0	1.00084	0	0	0.0436812	5.24435	up
ENST00000480201	AOAH-203	0.060032	0	0	0	0	0	0.07765	0	0.453175	1.16151	10.9765	0	7.78455	1.18004	13.4039	7.09706	0.841208	0	8.33414	0	0	0	0	0	26.3231	0	1.99212	0	0	0	0.0174683	5.1943	up
ENST00000615319	AATF-203	0.260527	0.007146	0.077164	0.037983	0.034493	0.04218	0	0.007639	0.059737	0.168818	4.37893	1.29809	1.77846	2.29482	0.002264	0.030811	4.83819	0.670382	0.022014	0.002787	6.59741	5.13502	0.005601	25.7337	0.007279	0.012995	0.008906	5.69125	1.98072	7.59401	9.44156e-05	5.16089	up
ENST00000467469	POLD2-212	0	0	0	0	0	0.113242	0	0	0.022128	0	0	0	0.006599	0	0	0.525563	0	0.022127	0.693956	1.57855	0	0.043118	2.06385	0	0	0	4.72404	0	0	0.012895	0.00952401	5.15503	up
ENST00000491922	CCDC6-202	0.033645	0	0.012898	0	0.035042	0	0	0	0.047159	0	0	3.59914	0.243985	0.172871	0	0.21369	0	0	0.404439	0.461013	0	0.934087	0.091433	0	0.775635	0	0	2.99044	0	0.052093	0.00906114	5.12911	up
ENST00000530983	VPS28-213	0.028431	3.7e-05	0	0.234783	3.2e-05	0	0	0.021735	0	0.621979	0	0	0.00111	0	0	0	3.58069	0.082169	0	0	0	5.67847	0	21.4331	0.056019	0	0.201079	0.075794	6.90691	19.3078	0.0354716	5.09728	up
ENST00000550653	CCT2-211	0.009291	0.015324	0.041963	0.282854	0.05799	0.120716	0	0.054899	0	0	0	12.2203	0.005041	5.18043	0.068503	0.04899	9.41998	8.92671	0.063013	0.020265	0	6.67546	7.38106	0	3.32091	0	0	0	0	0.038473	0.00741843	5.07727	up
ENST00000674276	N4BP2L2-222	0	0.003633	0.039095	0	0.021501	0.082937	0	0	0	0.244606	13.758	0.186845	0.239939	0	0.031084	0.113847	0.012849	0.249761	0.147157	0	0	0.000879	0.000856	0	0.030465	1.78802	0.209331	0.021025	0.863869	10.1571	0.00260446	5.0722	up
ENST00000560064	PSTPIP1-213	0	0	0	0	0	0	0	0	0.643399	0	10.5461	0.058245	0	3.29014	0	6.99381	0.305323	1.91627	0.005529	2.49174	3.07537	0.034979	0.015687	0	4.26004	0	0	0	32.3319	0	0.0122187	5.06708	up
ENST00000485289	FUNDC2-206	0	0	0	0.064181	0	0	0.01315	0	0.00048	0.03164	0.318317	1.02776	0	0.460784	0	1.02781	0	0	0.18725	0.001755	0	0.000409	0	0	1.55447	0	0.023487	0	0	0.080845	0.00973522	5.05754	up
ENST00000480249	CRBN-207	0.011983	0	0.166544	0.051795	0	0.414853	0.121689	0.105588	0.025612	0	1.01865	0.029274	0.445701	0	1.31679	0.048334	0.024274	0.031621	0.231724	0.05959	0.025875	0	0.021535	0	0	0	0.169209	28.9861	0	0.027567	0.00715487	5.04002	up
ENST00000489306	CEBPZ-203	0.063586	0	0	0	0.255985	0.325533	0	0.013124	0.057934	0.281841	0	0.980716	0	25.4273	0.180874	0.054032	0	0	11.7158	0.039263	0.158974	25.7921	0.054282	0	0	0	0	0	0	0	0.0223875	5.01862	up
ENST00000464135	MTRF1L-208	0	0	0	0	0	0.040239	0	0	0.190476	0.105691	4.14133	0.045891	0	0	4.98017	0.320175	3.9219	0.922256	0.246362	2.35203	0.026968	0	0	0	0	0	0	1.40829	0.2845	0.293443	0.00723118	5.01603	up
ENST00000477516	ATXN7-207	0.000176	0.161064	0.250681	0	0	0	0	0	0.021831	0	0	0	0	0	0.038856	0	0	1.98442	0	0.036692	0	0	0.139991	0.018486	0	0.043547	1.50001	0.015996	0	0	0.0297354	5.00169	up
ENST00000460045	IMPDH1-205	0.009328	0	0	0.031735	0	0.379878	0	0	0	0	0	4.23723	0.263098	4.53073	0.00738	0.693362	0	0	0	0	0.40462	0.029852	4.92875	0	0	0	0	0	0	13.2229	0.0305532	4.98905	up
ENST00000465443	PLK3-204	0	0	0	0	0	0	0	0	0.247555	0.124721	0	0.386681	0	1.69875	0.81272	0	2.22795	0	0	0	0	5.0931	0	0	0	2.24137	1.53801	0	0	0	0.0391355	4.98589	up
ENST00000495743	SYAP1-202	0.252223	0.032964	0.027057	0.041583	0.088195	0.372803	0.046555	0	0.000547	0.077726	18.1403	0.12735	0.004096	0.065685	0.13731	0.021299	0.04693	0.002445	24.5436	0.110566	0.031227	0	0.003514	0	0.019562	0	0.035837	0.270881	0	0.313073	0.00204312	4.98033	up
ENST00000559229	IRF9-204	0.006428	0.328445	0.54377	0	0.007678	0.168706	0.001092	0.0015	0.022481	0.00728	0.168174	0.356221	0.001058	0.049278	0.653383	0.032558	0.066592	0.054587	0.174236	8.2e-05	0	0.283157	0.002658	0.012065	0.044382	87.759	0.009553	0.007052	0	0.10785	0.00375158	4.97781	up
ENST00000557445	DDHD1-209	0	0.147378	0	0.080152	0.088158	0	0.037193	0	0	0	0	0	0.028272	0	0.349911	0.641286	3.37419	0.032883	0.024295	0	18.5188	0.026423	0.007424	0	4.90799	0	5.13641	4.09056	0	0.186569	0.0128538	4.96343	up
ENST00000463175	CD2AP-202	0.030164	0	0.427604	0.008	0.001661	0.068112	0.023685	0.033221	0.011262	0	0	3.81998	0.008648	0.227111	0.126868	0	0	0.028319	0.029214	0.162361	0	0	0.840561	34.496	10.0811	3.45863	0	1.32919	0.018007	0.01637	0.00478025	4.96321	up
ENST00000484264	TACC3-208	0	0.018478	0.186593	0.137922	0.141969	0.058527	0	0	0.140261	0	0	0	0.071572	0.035444	0.471384	0.237029	6.94531	0.026627	0.43332	0.035814	0	11.2773	0.112034	0	11.8052	0	0	6.49835	0	0.157233	0.004232	4.92045	up
ENST00000497987	NUB1-211	0.028555	0	0	0	0	1.16305	0.152702	0.000427	0	0	3.0334	0	3.29354	10.0314	0.086737	3.5541	0	0.000328	0	0.15069	0	0	0.707681	0	0.574524	0.453198	4.7611	19.7809	3.93084	0	0.00928471	4.8958	up
MSTRG.115165.13	MSTRG.115165.13	0.047963	0	0	0	0	0	0.165347	0	0.341456	0	0	0	1.28086	0	2.04998	0	1.27917	0	8.22623	0	11.4064	0	0.689607	24.1471	2.08843	0	0	5.57447	0	0	0.0481314	4.88917	up
ENST00000556293	PNP-206	6.2e-05	0.031221	0.018043	0	0.023138	0	0.072955	0	0.039735	0.044481	0.547864	5.7405	0.000257	2.60881	0.002103	0.006395	0	0.033103	1.178	0.00931	0	6.319	0.579752	0	0.000836	0	7.47546	0.008636	0	0.005278	0.0033637	4.86657	up
ENST00000528808	MS4A7-206	0	0	0.264802	0.0025	6.3e-05	0.03623	0.003017	0.069138	0.007789	4.2e-05	0	0.073334	0.15789	4.92193	0	0.174913	1.05089	1.99786	0.006602	0.353196	0	0.047304	0.286171	0	0.862612	0.190342	0	1.90673	0	0.069637	0.00184073	4.8639	up
ENST00000580750	DCXR-214	0.009731	0	0	0	0.130923	0.738047	0	0.008534	0	0	0	0	0	0.032358	12.1426	0.901731	1.42065	0.043089	0	0	15.9876	0	0.481283	9.01115	2.89836	0	0	0	6.06295	0	0.0261602	4.84782	up
ENST00000614648	IFI27-209	0.068752	0.000684	0.014753	0.180842	0.221592	0.428464	0.099891	0.046844	0.017786	0.000143	6.8e-05	0.415761	0.000214	1.2626	0.021612	0.003653	0.249705	0.041304	0.215795	0.261761	4.82916	3.23661	0.02871	71.827	3.42103	0.370634	0.018523	0.011391	0	0.465778	0.00121344	4.84462	up
ENST00000546564	RPLP0-204	1.5e-05	0.000473	0.002032	3e-06	0.260893	0.756511	7.1e-05	1e-05	6.1e-05	0.000223	0.957303	2.6e-05	0.000159	0.000426	0.001578	3.13324	0	0.307705	0.0001	1.7e-05	0.167798	0.026349	0.146076	0.021486	0.004125	79.9575	6.4034	0.204083	0.236614	0.001416	0.00357858	4.83484	up
ENST00000467435	HDLBP-231	0.012598	0.045137	0.002579	0.079405	0.096355	0.14048	0.004126	0.039926	0.035224	0.767396	0.687722	0.032276	0.110936	0.024648	0.045885	0.099416	2.2831	0.031527	0.000175	0.100933	0.086047	0.038412	0.009405	31.6365	2.64723	1.04339	0.294272	0.653944	11.128	0.054219	0.000373708	4.78965	up
ENST00000474512	GRIPAP1-203	0.074185	0	0.223755	0	0.020739	0	0.012669	0	0	0	0	0	0.321615	0	0.11553	1.46136	0	0.116812	0.94492	0.108715	0	0	0.013677	0	0	0	0	0.012988	0	14.1894	0.0319718	4.76834	up
ENST00000492702	BABAM2-208	0.003931	0.020631	0.097813	0.017178	0.006993	0.406413	0.018527	0	0	0.158552	0	0.042716	0.012072	0.019114	2.41801	0.009018	0	0	0.016765	0.699382	0	0	0	41.8697	0.005865	0	0.012353	0	20.5451	0.51938	0.0132718	4.7573	up
ENST00000466916	TLN1-205	0.139047	0.026268	0.190398	0	0.0306	0	0.101526	0.050066	0	0.200727	0	15.3488	0.049135	18.0484	0.024963	4.55325	0.781115	0.176759	4.80133	0.055375	0	0	0.00967	0.016544	0.015394	0	0.045748	0.021895	0	0.056482	0.00531279	4.74578	up
ENST00000498179	UTP14A-204	0.027838	0	0.203443	0.014614	0.032232	0	0.018625	0.009182	0.005099	0	0.061176	0.037141	3.79986	0.002122	0	0.00823	0.278412	0.00493	0.037026	1.37984	0.003896	6.89416	0.749374	0.850934	0	0.005285	0	0	0	0.018894	0.00387511	4.73435	up
MSTRG.276628.4	MSTRG.276628.4	0	0	0.696562	0	0	0	0	0.018922	0.119744	0	0	0.047046	0.38088	0	0	0	10.4667	9.69029	0	0	0.111362	0	0	0	0.013785	1.54176	0	0.257102	0.003416	0	0.042033	4.73334	up
ENST00000564833	DYNC1LI2-208	0.000786	0.000199	1.05143	0.0422	0.0163	0.048645	0.054686	0	0.009885	0.00355	0.06416	0	8.5251	15.4578	0.008253	0.030962	0.924916	0.218447	0.01504	0.062403	0	3.23025	0.554161	0.690229	1.49371	0	0.021997	0.005302	0	0	0.00455792	4.71061	up
ENST00000533961	RDX-213	0	0.007277	0	0.019458	0.049958	0.464477	0	0.037772	0.007797	0.311509	0.003199	0.000852	0.027508	0.002568	0.167118	0.088263	0.193065	6.15076	0.000545	0.00532	0	32.3364	0.047273	0	0.000328	0	0.013046	1.3e-05	0.008965	0.365954	0.0111713	4.69861	up
ENST00000473797	GPCPD1-204	0.115447	0.044085	0.000631	0.043336	0.029514	0	0.037197	0.095138	0.030896	0	0.151891	0.068073	0.038111	0	0.26725	0.1292	0	3.68003	10.9389	6e-06	6.38238	0.090006	0.030169	0	0.433826	0.023672	0	11.9572	0	4.62107	0.00227165	4.63372	up
ENST00000487862	GNAS-245	0.034333	0	0.383592	0	0	0	0	0	0	0.003374	0.000872	0.002489	0.759956	0.243789	0	0.127331	0.056419	0.001605	0	0	16.4824	0.10667	0.070675	0	0.003187	0	0.301682	0.269666	0	0	0.0344019	4.62342	up
ENST00000557159	APEX1-216	0	0.002173	7.1e-05	0.001002	1.8e-05	0.000858	3e-05	2.5e-05	9e-06	0	1e-05	0.167532	0.651576	0	0.339865	5.1e-05	0.684867	0	0.000521	0	0	0.000323	0	0	0.083515	3.73264	0	0	0	0.027709	0.0050707	4.60976	up
ENST00000461980	ZC3H11A-207	0.286117	0	0	0.100335	0	0	0	0	0	0	0	8.3408	5.5e-05	0	0	1.85266	3.02807	0.494375	0	0.371429	0	0	3.27798	0	3.74741	0	0	2.28112	0.014322	0	0.0238055	4.58358	up
MSTRG.176596.416	MSTRG.176596.416	0.164295	0	0.048563	0.056717	0	0.300073	0.241606	0.347957	0.003522	0.366251	0	3.15128	0.443259	0.106398	0.000191	5.3e-05	1.18575	0.075098	0.478375	0.101114	5.07864	0.050378	0.030924	0	0.178301	0.070772	3.92168	0	104.544	0	0.00688885	4.58357	up
ENST00000491251	MTMR3-210	0.036833	0	0.210379	0	0.046788	0.20431	0	0	0	0	0	2.03362	1.6012	0.108604	0.295394	0.126051	0	0.059661	0	0	0.043201	0	6.9129	0	0	0	0	0.003293	0	0	0.0282791	4.57704	up
ENST00000470842	ARMC8-214	0.005981	0.137497	0	0	0	1.29195	0	0	0	0	7.62936	0	0.001253	12.8991	19.906	0.255173	0.711143	0	11.1581	0	1.62609	0	0	0	0	0	9.87374	0	0	0	0.0328514	4.55523	up
ENST00000563711	UQCRC2-204	0.072322	0	0.040822	0.015145	0.045615	0	0	0	0.02577	0	11.0506	0.008872	1.21321	1.87876	0.012702	0	0	0.042438	0.013075	0.09719	0.135215	0	0	0	4.38389	0	0	0.008744	0.095995	0	0.0113675	4.53265	up
ENST00000480303	SEC61G-207	0.11406	0.123496	0.761835	0.067582	0.131586	0.065134	0.096909	0.194699	0.104795	0.072959	0.111858	0.192392	0.388582	0.024441	0.672674	0.120706	0.106861	0.054411	0.248501	1.60469	0.03011	0.006529	0.007336	0	0.061956	75.3022	23.1689	0.269381	0.029193	0.065587	0.00258182	4.51105	up
ENST00000554457	PSMA6-205	0.001217	0.001544	0.001528	7.8e-05	0.00256	0.015536	0.005572	0.002964	0.00265	0.013314	0.019635	0.214416	0.001851	0.000941	0.002484	0.003415	0.954952	0.01591	0.00353	0.015629	0.001268	0.002216	0.000652	0.001003	0.002316	1.43314	0.000391	0.001659	0.00131	0.003351	0.00126906	4.50235	up
ENST00000472153	FRA10AC1-204	0.090164	0.014897	0.268109	0.024694	0.041721	0.197686	0.018163	0.10203	0.012766	0.146832	0.782075	0.051794	0.072774	0.571811	0.063016	0.035763	15.6568	3.34418	0.028362	12.299	0	0.035088	0.006964	0	3.48753	0.011987	4.88439	0.011161	21.6849	1e-05	0.00146987	4.47248	up
ENST00000490753	NOP56-215	1.5e-05	0.002396	0.00047	0.265855	0.005756	0.026866	0.000312	0.419444	0.012659	0.288619	0	2.7352	0.095179	0.000877	0.002046	0.6562	2.422	0.009523	0.000322	11.5839	4e-06	0.00079	1.11881	0.042101	5.79677	0	0.00176	11.5546	0.00267	0.001874	0.00332598	4.46926	up
ENST00000508371	CNOT6L-205	0	0	0.113378	0.198806	0.207956	0.071598	0.020188	0	0.058285	0.105374	0	2.23089	0.010079	0.056065	0.023461	0.001598	0.074113	0.028003	0.066649	0.110909	30.2804	0.04191	0.010548	0	0	0	0	0.116747	0	0	0.0194934	4.46212	up
ENST00000537880	TCHP-205	0.054565	0	0.034407	0	0.018186	0	0	0	0.054288	0	0	0.099271	0.11679	0.008192	0.002678	0.442583	0	0.447825	0	0	0	0	0.121103	0	0	0	2.07383	0	1.20736	0	0.0455205	4.46159	up
ENST00000588320	MLX-206	0.046807	0.032333	0.000672	0.001656	0.011577	0.034328	0.039344	0	0.037981	0.029848	1.15323	0.006275	0.048397	0.052514	0.008039	0	0	0.77676	0.000903	0	0	5.22889	0.001475	3.43342	0.001529	4.5267	0	0.000686	3.02647	0	0.0145028	4.43982	up
MSTRG.83041.1	MSTRG.83041.1	0	0	6e-06	0	0	0.143648	0.026371	2.1e-05	0.001755	0	0	0.00054	0.480028	0.001124	0.194808	0.035305	0	0.001377	0.943585	0	0	0	0.664028	0	0.202116	0	0.225192	0	6.15362	0	0.0427746	4.41738	up
ENST00000555473	AHSA1-207	0.11936	0	0.222827	0	0.289008	0.147677	0.483497	0.000819	0	3.48988	1.24288	0.215964	5.19631	1.94003	0.010818	0.139765	0	0.179738	15.1275	0.009285	0	23.2309	0.419762	17.0286	47.0136	1.7e-05	12.8128	0.041697	15.7428	0.347058	0.00533794	4.39513	up
ENST00000645917	RMND1-211	0.160804	0	0	0	0.004746	0.018765	0.078671	0	0.012455	0	4.67909	0.016253	0.024995	0.006683	0.102932	0.314587	0.037238	0.040696	0	3.07285	0	0.003014	0.019209	2.87582	0.640068	1.97697	0	0.002775	0.098182	5.06442	0.00546031	4.39082	up
ENST00000537363	KRI1-206	0	0	0	0	0.011494	0.017425	0	0.20073	0	0	0	1.82619	0.020099	0	1.02957	0	0	1.48219	0	0.005057	1.33248	0	0.584489	0	0	2.84284	0.010917	0	0	0.029956	0.039478	4.38538	up
ENST00000532131	MAP7D1-213	0.011905	0	0.015593	0	0.090213	0	0.056084	0	0	0	0.425779	0.123806	0	4.41521	0	1.26752	0.110074	0.155517	0	0.079917	1.95224	0	0.00869	0	0.008941	0	1.56525	0.500688	0	0	0.00567212	4.38294	up
ENST00000553636	CCNK-202	0.165312	0	0.740387	0	0.013274	0.131896	0.035797	0.061882	0.04148	0	2.04664	0	0	0	0.043466	0.110773	0	3.04749	0.003311	0	0	2.90925	0.006499	0	0.008191	0	0	0.057424	0.196863	0.01274	0.0346862	4.37849	up
ENST00000555047	APAF1-213	0	0	0	0	0.064737	0	0	0	0	1.78084	0	0.166624	0.033483	0	0.599631	0	0	0	0.054317	0.930252	0	10.8595	1.29701	0	0.356195	0	0	15.033	0	0	0.0499849	4.37464	up
ENST00000645525	CRYL1-211	0.023785	0	0.45444	0	0	0	0.029371	0	0.165108	0	0	0	0	2.73817	0.020329	3.32896	5.85497	0	10.595	0.825666	0.01346	0	0.011899	0	0	0	0	0.02521	0	0	0.037399	4.36922	up
ENST00000522137	SMIM20-204	0	0.006682	0	0.003202	1.7e-05	0.089788	0.705759	0	0	0	31.3325	0.000206	0.075604	0.000846	1.68223	7.70628	0.006214	0	9.5e-05	3.1e-05	0	0	3.17202	0	1.8e-05	0.049295	0.000247	2.65717	0	0	0.0127612	4.34647	up
MSTRG.44379.1	MSTRG.44379.1	6.50381	0	0	3.78746	0.573055	4.71172	3.0204	0	0	2.42113	0	5.8271	5.16375	10.7809	16.0884	8.55919	4.20342	5.37903	4.84644	5.23068	3.63409	6.39106	0	0.400854	4.05654	2.20164	0	0	2.02226	2.42487	0.00544167	4.34332	up
ENST00000491765	COPS9-204	0.003782	6.9e-05	1.03683	0.00017	0.575943	0.012217	0.013432	0.013106	0.411842	0.001169	0.001965	0	3.68666	0.02372	0.612796	0.930353	0.540079	0.153588	0.008028	0.007203	0.003778	42.328	7e-06	0	0.0006	26.4004	11.3184	3.59028	4.50143	1.75364	0.00546442	4.33394	up
ENST00000565996	HIRIP3-205	0	0.004504	0.316712	0.067444	0.08187	0.178532	0	0	0	0	0.285432	7.87218	0.342848	0	2.8605	0.033224	0.042901	0	0.063413	0.001855	0	0	0.089765	0.086675	0	3.72529	0	0	0	0	0.0214863	4.3301	up
ENST00000543243	REXO2-214	0.028623	0.151801	0.180778	0	0.016052	0.130999	0	0.007577	0.058146	0	0.107594	12.9083	0.640426	6.33696	0.725381	0.008825	0.063556	0	3.63839	0.047334	0	0	0.003478	0.000208	6.41641	2.24221	0	0.655095	0	0	0.00701914	4.32495	up
ENST00000474114	PFKL-207	0.001843	0	0.004227	0.000976	1.6e-05	0.000895	0.038396	0.000194	0.071919	0	0	0.900972	0.005692	0	0.541815	0.359446	0.078599	0.246648	0.003837	0.005451	0.006959	2.38165	1.1e-05	1.68524	0.039056	0	0	0.000972	0	0	0.0202988	4.29413	up
ENST00000472179	POLR1D-205	0.032312	0.010934	0.13761	0.096082	0.058549	0.068459	0.04263	0.050159	0.047277	0.567922	3.85305	0.028194	0.033659	0.023337	0.004292	0.043763	0.282595	0.048275	0.044196	0.04995	0.168696	0.078363	0.064831	0.241252	0.025234	0.001694	37.1908	0.003798	0.009542	0.045388	0.00361664	4.29266	up
ENST00000563447	ECI1-205	0.000485	0	0.218204	0.259744	0.013589	0	0.000149	0	0	0.101808	10.3216	2.96608	0.019907	1.23682	0	0	0	0.018131	0	0	0	0	2.21978	0	0	0	0	4.48918	0	0.593375	0.0374367	4.29015	up
ENST00000578015	PSMD12-204	0.005152	0.021977	0.181108	0.382928	0.060918	0.189362	0	0	0.001746	0	1.22255	0.309799	0.001928	0.036543	2.5728	0	0.115576	5.23346	0	0.035903	4.58162	0	0.002207	0	0.195245	0	11.8431	0.053483	1.66498	0	0.00944519	4.28801	up
ENST00000476174	AZI2-211	1.4e-05	0.010631	0	0	0.096257	0	0.16975	0	0.054333	0	6.65697	1.10658	0.011103	0	0	0.785553	6.77631	0.705015	0.765756	3.74053	0	7.85292	0.488373	0	0	0	0.000469	0	0.000428	0.854144	0.00427128	4.26905	up
ENST00000554384	CHD8-206	0	0	0.151259	0.160111	0.075533	0	0	0	0.008977	0	0	1.34074	0.085051	0	0.065828	0.443244	0	4.76044	0.036644	0	0	0	0.027109	0	0.014805	0	0.034997	0.006119	0	0	0.0309818	4.26708	up
ENST00000484527	NAMPT-209	0.001156	0.001972	0.011251	0	0.690434	0	0.241345	0.003577	0	0	0	2.86773	0.110064	1.29132	4.3098	14.6225	0.030622	0.020963	12.2484	0	0.01048	0.002049	1.95227	0	0.194853	0	0	1.21968	0.002454	1.0839	0.0123301	4.26338	up
ENST00000495235	PDCD6IP-216	0.066735	0.047731	0.046657	0.200533	0.149675	0.300252	0.108352	0.037511	0.035598	0.267404	0	0.108839	0.121834	0.12864	0.359895	0.093567	0.030594	0.178	0.160564	0.25978	22.2583	4.99506	0.008315	0	0.029253	0.058798	0	0.035438	43.0032	0.11949	0.00321465	4.25909	up
ENST00000568832	NFAT5-211	0.038126	0	0.122518	0	0	0	0.018169	0	0.375122	0	0	0	0.026142	0	0	0.020334	0	0.011491	0.032293	0.255538	1.35396	8.28497	0	25.9693	0.445372	0	0	0.008259	4.65942	0	0.0213227	4.25773	up
ENST00000478152	CAB39-204	0.148974	0.000609	0.295322	0.051405	0.012684	0.09952	0.201565	0	0.198956	0	1.05222	0.692888	0.009102	0.104864	0	0.300818	0	0.043366	0.194068	0.280161	0	0	0.03053	0	0	38.0175	0.029594	6.95333	0	0.156678	0.00980602	4.2575	up
ENST00000490880	SP110-214	0.007567	0.080873	0.59198	0	0.015052	0.478546	0.020164	0	0	0.259186	16.5006	0.172802	1.0009	0.309542	0.173701	0.010914	1.70674	1.51278	0.004416	0.06362	0	0	0	0	0.050487	15.9929	0	0	0.188611	21.6182	0.0133844	4.22862	up
ENST00000471941	RASSF4-207	0	0	0	0.197754	8.4e-05	0	0	0	0	0	0.272014	0	0.55868	0.859894	0.033269	0.089529	3.23191	0.764981	0.922874	0	0	0	0	0	0	0.981418	0	0.015973	0	0.319954	0.0460981	4.22124	up
ENST00000484328	NCL-209	0.067459	3.7e-05	0.001727	0.013229	0.000446	0.001108	0.031537	0.049825	0.063046	0.400381	0.007355	0.001952	0.470075	0.122008	0.611071	0.026334	0.049673	0.096075	0.034704	0.00018	0.46659	27.4344	0.097145	0.035805	2.53862	0.031914	0.000717	0.014026	0.2833	0.000445	0.00144411	4.21353	up
ENST00000470216	CEBPZOS-207	0.000811	0.00288	0.005648	0.010765	0.001219	0.034843	0.004315	0.017724	0.044338	0.00783	0	0.042506	0.178605	0.063008	0.001798	1.57101	0.278643	0.084685	0.014037	0.934634	0	0.683154	0.18391	0	0	0	0.01941	0.377088	0	9.52683	0.00280056	4.20836	up
ENST00000487330	ZFAND5-207	0.163896	0.069513	0.387398	0.734107	0.003315	0.009805	0.056275	0.050577	0.096833	0.135887	4.27546	2.84563	0.388523	1.33943	0.056246	6.43319	0.313087	3.47911	0.031513	0.145931	0.030067	0.069306	0.112848	0	12.1771	20.01	2.5261	0.002816	0	12.4609	0.00130081	4.18908	up
ENST00000618606	TARDBP-220	0.056643	0.000107	0	0.001367	0.006246	0.222973	0.010209	0.256693	0	0.00529	0	0.00102	0.018887	0.830499	0.25521	0.0012	0.003546	0.027627	0.002022	0.006621	0.101365	0.034055	0.054694	0	0.063974	19.3095	0.001048	0.004943	16.3796	0.065065	0.00616634	4.18839	up
ENST00000553024	PPP1CC-210	0.032751	0.01137	0.024854	0.008325	0.003559	0.006201	0.01823	0.014193	0.000716	0.163539	2.54233	0.000924	0.010741	0.000751	0.008134	1.30822	0.000678	0.000628	0.018768	0.000213	0.000677	0.002426	4.2e-05	0	0.03303	6.4108	0.024684	0.00784	0	0.249922	0.00393352	4.17478	up
ENST00000589444	PTPN2-209	0.005685	0.119998	0.040898	0.100628	0.014344	0.047765	0.007464	0.019667	0.008602	0.046726	3.85354	0.058696	0.066997	3.74049	0.009933	0.611944	0.214866	0.022723	0.271135	0.011632	0	0	1.21961	0	2.62326	0.003871	6.48515	0.001718	0	0.006609	0.00424537	4.16722	up
ENST00000479120	ATP6AP2-205	0	0.04604	0	0	0	0.268991	0	0	0	0	0	0.022659	3.00558	0	0	1.50667	0.151656	0	0.001288	1.77157	0	0	0.039603	0	0	0.011443	0	0.064177	0.124261	1.53499	0.0265371	4.14626	up
ENST00000488481	NAA10-216	0.123387	0.315058	0	0.465161	0.094921	0.304971	0.52784	0.73487	0.133904	0.135756	0.066943	0.279864	0.170205	2.24172	0.153908	0.43145	0.112243	0.059515	0.040718	0.224139	22.7746	0.573503	0.032546	0	37.6932	0.014917	0	10.0473	22.0594	0.000563	0.00346863	4.14614	up
ENST00000570051	RNPS1-226	0.048285	0.14765	0.821096	0	0.017315	0.356762	0.004161	0	0.205839	0	0.011467	0.000159	0.229215	0.022251	0.063685	0.001163	0.018076	24.3638	0.001797	0.061465	0.229964	5.44262	0.022168	2.77405	0.0007	3.01499	0	0	0.094758	0.215254	0.0089583	4.13404	up
ENST00000468280	PPP2R1A-206	0.089525	0.367753	0.001487	0.000197	0.057248	0	0.083496	0	0	0	0	10.5605	11.6752	0.533155	0.002506	0.083858	0	0	0.021934	0.19936	0	0	0.074021	0	5.86427	0	0	0.00524	0	0.310988	0.028169	4.12981	up
ENST00000462953	STK25-221	0.015749	0	0.254653	0.079475	0.026803	0	0	0.121105	0.287681	0.232519	0	0	1.35733	0.141957	2.69618	2.6254	0.460556	4.60938	5.0148	2.12916	0.541809	3.84252	0.04679	0	0	0	0	0.370233	1.72496	0	0.00846345	4.11944	up
ENST00000495895	DCTN1-224	0.548727	0.027678	0.155848	0.079027	0.094796	0.105567	0	0.122556	0.05079	0	0.872969	0	0.146011	0.045719	0.127361	0.035836	0.218837	0.034678	0.052907	0.069911	1.10618	1.74003	0.040172	0	0.042633	32.33	0.014575	0.180364	40.5827	0.291814	0.0066884	4.107	up
ENST00000463215	PHPT1-204	0.021283	0.001201	0.292943	0	0.39919	0.203507	0.073843	0	0.042843	0	0	0.290214	0.121125	0.091155	0	6.5e-05	6.21383	9.9e-05	0.000213	0.093031	0	5.23308	0.014991	0	0.003047	0	26.7531	9.10315	7.8e-05	0.123327	0.0183879	4.08304	up
ENST00000552346	USP15-218	0.438521	0	0.907875	0	0.034389	0.357294	0	0.037118	0	0	0	0	0.022584	0.056757	0.067833	0.042534	0	0.168202	0.000184	0	3.59793	14.5824	0.113322	0	0.076197	0	0	4.69175	0.031945	0.080727	0.029725	4.07664	up
ENST00000629378	SPTAN1-219	0.36778	0.483585	0.600333	0.264453	0.37831	0.083157	0.775383	0.320647	0.110613	0.392457	17.726	0.10084	0.080675	34.1292	0.084395	0.032747	0.069409	33.4597	12.3827	0.066587	0.078139	12.3617	1.87365	62.3165	0.028306	0	0.067146	0.17765	0.080058	0.084876	0.00193157	4.07524	up
ENST00000487539	CNN3-206	0.005428	0	0	0	0.197487	0.035541	0.36718	0	0.021618	0.040769	1.62477	0	0	14.8871	0.406362	14.1612	0	0.012911	0.769175	1.43109	0	0	0.001637	0	0.000236	0	0	0.0199	0	0.152671	0.0400106	4.06882	up
ENST00000533219	MICAL2-228	0.11804	0	0.508624	0.104685	0	0	0	0	0.066634	0.06975	0	0	0.874646	0.22563	0	2.26727	0	0	0	3.58699	0	0.035631	0.168754	2.08285	0	12.5721	0	0.026424	0	0.04105	0.0345019	4.06803	up
ENST00000534470	EIF4G2-230	0.015701	0.247598	0.319902	0.023892	0.096733	0.007924	0.047034	0.041823	0.045304	0.223291	0.104153	13.2924	1.25928	0.026109	0.153295	0.172213	0.001214	0.02643	0.004421	0.01571	0.373411	0.1095	6.09879	34.5233	0.010816	0.063392	0.005766	0.029327	0.058335	0.159824	0.00302576	4.04264	up
ENST00000478443	USP22-205	0.001062	0.007419	0	0.198501	0.011107	0.220479	0.024333	0	0.064871	0	3.83681	0.418939	1.29853	0.457291	0.071663	2.66564	0	0.085142	0.065506	0.021757	0.143088	0.870543	0.000763	0	0	10.3738	0.013218	0.001107	0	0.263275	0.00717555	4.03686	up
ENST00000462034	ARPC2-207	2.56434	2.17934	0.001764	0.320472	0.694766	0.457563	0.14015	0.082456	0.044228	0.288812	0.261256	0.09563	0.42651	0.077078	0.066608	0.028657	0.167594	9.48485	0.78471	0.364505	0.246525	0.06524	0.383186	0.070764	0.351682	0.006329	0.035932	3.22834	0.457363	0.192233	0.00842602	4.03643	up
ENST00000520577	RASA4-208	0	0	0.168114	0	0.088363	0	0.084943	0	0.037916	0	0.04508	0	0.027456	3.62682	0	0.931208	0	0.641269	0	0	1.05502	0	0	0	0	0	1.3721	2.58964	0	4.57591	0.0236019	4.03386	up
ENST00000494645	SEC23B-207	0.027394	0	0	0.182464	0.071791	0.082545	0.011486	0.17951	0	0	1.48666	0.143383	0.190754	3.38645	0.38493	0.021233	0	0	0.04281	0.010839	0	0.050346	0.033851	0.027686	0.085933	0.139524	10.0678	4.96327	0	0	0.00853843	4.02877	up
ENST00000574201	GPS2-214	0.001867	0.000731	0.001993	0.007807	0.071057	0.179176	0.014868	9.6e-05	1.97963	0.675472	0.007298	8.63437	5.77988	0.874483	0.00204	0.001782	11.8281	0.008286	0.160649	0.065252	0.088813	43.2223	0.165917	0	0.152754	14.1814	0.143908	0.000351	0.354916	0.062429	0.00530641	4.02512	up
ENST00000591612	RBFA-204	0	0	0	0	0.014017	0.08938	0.031645	0	0.002582	0	0	0	0.015979	0	0.012632	1.70537	0	0.576709	0	0.936803	0	0	0.483848	0	0	0.0019	0	0	0	0.007701	0.0412824	4.01819	up
ENST00000462812	GNL2-202	0.094902	0	0.276667	0	0.044367	0.268007	0.171927	0	0.011998	0	0.09854	0.068699	0.223851	0.146171	0.063139	0.102743	0	0.410474	0.054188	0.055014	6.18167	12.1754	0.015773	13.549	0.273221	0.79899	0	0.257664	0.107049	0	0.0108123	4.01009	up
ENST00000557614	WARS1-242	0.014163	0.001442	0.266507	0.000257	0.00317	0.004207	0.021567	0.175571	0.600607	0.117139	65.2748	0.506137	0.037691	0.857143	1.10968	0.136192	0.000252	0.059794	0.118545	0.700699	0.286843	8.75939	0.262932	15.3057	0.025534	6.75111	0	0.031271	6.3e-05	0.032805	0.00346631	3.99686	up
ENST00000563333	SNAP23-205	0.102454	0	0	0.44335	0.00135	0.348472	0.276061	0.275485	0.155622	0	0.043763	0.022477	0.107666	15.2446	0.070639	0.006803	0.773127	8.16692	0.086215	3.55172	0	3.90117	0.112855	0	1.88044	20.2772	0.024728	2.77441	0	0	0.00695577	3.99627	up
ENST00000474041	FCMR-204	0	0	1.81533	0	0.030409	0.037325	0.003946	0.00483	0.292022	0.05985	5.07078	0	0.422035	0.902793	0.864076	0.137728	0.229064	0.651064	0.207205	0.026593	0.123378	0.050143	1.04941	1.78053	0	5.80905	0	0	0	0.529446	0.0153756	3.98435	up
ENST00000555653	MIS18BP1-211	0.073865	0.033102	0	0	0.30433	0.350295	0.060174	0.093197	0	2.28559	0.157262	12.2957	0.015472	0.058026	0.040684	0.194375	0.580208	1.16883	0.256297	0	0	15.8339	0.037929	0	11.8607	0	16.9261	0.0113	1.4426	0.040032	0.0143874	3.96153	up
ENST00000483692	EPAS1-210	0.076993	0	0	0	0.077235	0.449161	0	0.086274	0.047524	0.156988	0.400262	0.10941	0.05531	0.450805	0.110347	0.104287	0.066619	0.053151	0.043454	0.189656	0.094885	0.085811	0.055366	0	0.016451	30.9238	0.044623	0.232711	0	4.96398	0.00791399	3.95862	up
ENST00000593783	ZNF254-203	0.005533	0.020625	0	0.003774	0.008893	0.008998	0.001434	0.011446	0.001957	0.025658	0.052019	0.004594	0.829554	0.001982	0.001909	0.426956	0.003526	0.126997	1.25623	0.001999	0.002777	0.000677	0.005386	0	0.940129	0	0.00101	0.001672	0.01472	0.006357	0.00470594	3.93737	up
ENST00000561023	EIF5-217	0.000363	0.003287	0.203362	0.520539	8e-06	0.241984	0.075437	0.05518	0.02452	7.1e-05	5.27619	0.000312	1.45861	0.034494	0.026302	1e-06	0.025615	0.023398	0.000725	1.9e-05	0.265041	11.2855	0.013585	3.17414	3.02776	0.012934	0.023456	0.056233	12.121	0.070056	0.00312246	3.93097	up
ENST00000466067	WDR43-206	0.000384	0.103082	0.548489	0.03029	0.060925	0.139122	0.14741	0	0	0	10.9891	0	0.070394	2.05244	0.20552	2.79018	0	0	0	0.033436	0	0	0.224473	0	0.290255	0	0	0.071585	0	0.033066	0.034911	3.92456	up
ENST00000578297	LIMD2-204	0.103392	0.140236	0.104022	0.001602	0.04274	0.017551	0.037922	0.03117	0.068619	0.838842	0.443518	0.026214	0.016642	4.34178	2.61119	0.058228	0.318212	0.029418	0.111192	2.48934	0.025271	0.019575	0.50951	10.168	0.016375	1e-05	0.034814	1.05394	0	14.458	0.00173646	3.91412	up
ENST00000595800	STXBP2-208	0.006209	0.001614	0.026965	0.025	0.035363	0	0.019682	0.047854	0	0	0.000369	0.053509	0.012113	0.00498	0.004092	0.021338	0.128378	0.003099	0.037326	0	0	0.009569	0.005774	0	0.003155	1.74214	0	0.004715	0.036266	4.09729	0.00723632	3.87897	up
MSTRG.176596.498	MSTRG.176596.498	0.00241	0	0.388803	0.201954	0.362397	0.392269	0.056529	0.188599	0.099173	0.282321	0.313569	0	22.1625	9.70858	0.085701	0.035359	0.505246	0.249875	0.079632	2.2e-05	1e-05	0	0.018758	0.004473	0.088557	14.6157	0	0	0.035195	0	0.017945	3.87192	up
ENST00000548296	RPAP3-206	0.022882	0.026389	0.12648	0.025462	0.02045	0.157604	0.058902	0.433442	0.027059	0.188121	10.5312	0.12402	0.009659	0	0.427703	0.042366	0	0.028403	0.018748	6.28909	0.026105	0.434003	0.010575	0	0.005291	9.8719	0	0.009235	15.1284	0.032299	0.00562482	3.86732	up
ENST00000483672	USP34-214	0.027936	0.14501	0.474666	0	0	0	0.037393	0.034541	0.008004	0	3.24523	0	0.025294	9.90418	0.040008	1.79034	0	0.010853	0.11062	2.35215	0.747285	0.091213	0.0261	0	5.71315	0	0	0	0	0.044349	0.0116696	3.86353	up
ENST00000581509	FLOT2-207	0.093089	0	3.88494	0	0.049233	0.021366	0.052596	0.215924	0.000383	0	0.046917	0.000545	0.082202	0.18749	0.007788	0.161801	42.4985	0.022058	0.221406	0.478193	0	0.527354	30.2316	0	3.2573	0	0.009472	4.53128	0	2.70423	0.0212977	3.84258	up
ENST00000491272	STAT3-208	0.00354	0	0.042531	0	9.2e-05	0.002396	0.012592	0	0.276089	0.002921	0.007716	0.033055	0.003733	0.00032	0.183536	0.02348	0	2.44801	1.10462	0.186299	6.49665	8.9e-05	0.002894	0	0	0	10.1145	0.000371	0	0.200787	0.0126973	3.83566	up
ENST00000480762	NDUFS2-210	0.004875	0	0	0.032772	0.000209	0.09725	0.022085	0.454413	0	0.606831	0	4.3e-05	0	0.313271	0.018627	0	3.0614	0	0.000203	0	0.005987	13.4522	0.00015	4.44689	1.44515	0.003821	0.218961	0	0	0	0.0423859	3.83565	up
ENST00000472510	DDX3Y-207	0.073542	0.058412	0.160773	0.073634	0.00541	0.266678	0.031168	0.513299	0.013097	0	0	0.418841	0.0158	0.127895	0.006564	0.385449	0.000848	0.020872	0	0.367649	0	0	10.7206	0	0.036553	0.048519	0.020503	0.007973	28.9262	0.107806	0.0183816	3.83007	up
ENST00000518145	UBR5-203	0.035359	0	0.147692	0	0.015055	0	0	0	0.092178	0.130945	0.617051	2.6152	0.043959	3.19855	0.275469	1.01911	0.116956	1.18719	0.309505	0	2.77743	0	0.012146	0	0	0	0	0.036532	0	0.06038	0.0181757	3.82333	up
ENST00000652237	TYMP-215	0.00012	0.325758	0.000304	0.004176	0.002895	0.217432	0.024404	0.250385	0.024773	0	0.407421	0.006454	0.001045	1.69636	0.467039	0.000676	0.458545	0	0.005767	0.011932	1.9e-05	0.156937	0.015288	49.6827	0.014651	0	0.067449	0.024408	0.016113	0.03784	0.0159389	3.81886	up
ENST00000521327	SPARC-203	0.710421	0.023379	0	0.125318	0.032925	0.03265	0.017599	0.076837	0.052567	0.337299	1.25937	1.43085	2.44144	0.657726	1.94393	5.30208	0	1.68262	0.104614	4.44699	0.083097	0	0.008758	0.050668	0.03454	2.54063	0.050407	7.27857	0	0	0.00378969	3.81728	up
ENST00000469513	RFX5-217	0.182068	0.124898	0.111875	0	0.209768	0.082579	0	0.076603	0	0.557589	0.78849	0	0.047619	0.100169	1.4205	0.007451	0	0	3.80066	9.30596	0	0	0	0	10.8701	0	0	0.016471	0	9.61661	0.024846	3.81543	up
ENST00000478032	TRIM33-205	0.361559	0	0	0.077538	0.063926	0	0.018162	0	0	0	13.2063	0.030048	0.026215	0.077606	0	0.018376	0.069953	0.02367	0.031272	0.026008	9.10784	0	1.75606	0	0.030618	2.68713	4.52212	0	0.162129	0.093819	0.0149869	3.80605	up
ENST00000540708	ARL6IP4-218	0.028365	0	0.000121	0.007589	0.054368	0	0	0.00031	0	6e-05	0.041256	0.451068	0.004205	0.136293	4.5e-05	2.5e-05	0.006256	0.009476	0.28806	0.211702	1.2e-05	0	0.04067	0.209109	2.3e-05	0	0.273708	3.03372	0	0	0.00991962	3.79519	up
ENST00000507470	LEF1-213	0.011379	0	0.749555	0.372444	0.009249	0	0.201304	0	0.0401	0.1378	0	0.666881	0.20408	0.149491	0.046174	0	5.12703	0.004152	5.85251	2.19629	0	0	0.011411	0	0	9.6893	0.016357	0.220145	0	0.949461	0.0277125	3.77815	up
ENST00000523128	GOLGA7-206	6.2e-05	0	0.000582	0.105158	0.004462	0.038061	0.109516	0.220344	0	0.736607	4.15603	8.66139	0.181812	0.074876	0.00199	0.167013	4.8663	0.110051	0.00924	0.19015	16.5927	3.41623	0.007963	0	0	0	0	0.027347	0.391449	1.82171	0.00967375	3.77729	up
ENST00000463312	ID3-202	0.030392	0	0.094695	0	0.950423	1.97006	0.014462	0.09317	0	0.294529	0.387476	0	0.714198	4.66848	0.010907	0.016509	1.83456	0.047958	0.10096	0.002957	6.56221	52.1168	0.311032	0	0	8.27549	1.3661	5.82369	0.017133	0	0.0195422	3.7771	up
ENST00000477596	SF1-214	0.044541	0.011601	0.024732	0.006069	0.03271	0.015106	0.003924	0.141048	0.224367	0.163769	0	8.57961	0.058285	0.139088	3e-06	2e-06	0.047488	0.116887	0.066938	0.2476	0.235676	0	0.021618	0.066378	0.036794	14.5418	0	0.050168	0.720978	0.047274	0.00751402	3.75672	up
ENST00000550027	COPZ1-208	0.011458	0.001713	0.509173	0.010596	0.206874	0.00043	0.06357	0	0.007657	0.001613	0	5.3e-05	0.000759	6.98661	0.020975	2.12182	0	0.036807	7.81183	9.21139	0	0	1.1e-05	0	3.4085	0	0	0.181289	0	0.013654	0.0296713	3.75287	up
ENST00000483977	MRPS6-204	0.027459	0.010354	0.785957	0.657278	0.082902	0.188666	0.441074	0.042254	0.022486	0.002548	0.187481	0.0115	0.558299	0.043267	0.035209	0.174669	6.79066	0.444581	0.010888	0.035335	0.982008	10.5092	0.011892	0.008825	0.004423	10.9102	14.0803	0.11693	9.10606	0.444502	0.00254355	3.75231	up
ENST00000607212	CTSA-216	0	0	0	0	0	0.180323	0.332213	0	0	0	0.763088	0	0.053334	11.7354	2.35438	0.048866	0	1.31497	0.749583	0.066043	0	0	0	0	0	2.15359	0	0	0	0.583389	0.0471026	3.74524	up
ENST00000507102	ADH5-206	0.126919	0	0	0	0.001052	0.050136	0.000342	0.029101	0.174756	0.256281	0.363559	0.065038	0.042231	0.120501	0.009422	0.16103	8.8706	0.327394	0.008218	0.005335	0	0	0.854125	22.1298	0.055957	0	0.34228	0	0.081677	0	0.0149884	3.74289	up
ENST00000525635	ARFGAP2-208	0.046416	0	0.32779	0	0	0.064418	0.000283	0.0778	0.173496	0.128556	0	1.50843	0	0	0.403055	0.038698	0.091185	0	0	0	3.47701	0.038368	2.72619	0	0	7.02747	2.48298	0	11.7523	0.044072	0.0224015	3.72309	up
ENST00000531779	LAMTOR5-205	0.040767	0.026101	0.462331	0.627358	0.000817	0.000744	0.002416	0.008147	2.8e-05	0	1.20056	0	3.23931	0.92773	0.10075	0.235743	0.145097	0.550451	0.00093	0.184662	2.19898	0	0.19377	0	0.103995	0	0.034194	0.305139	0	9.17688	0.00519341	3.70148	up
ENST00000520093	CA1-209	0.215713	0.312504	0.886146	0.226726	1.39287	0.485277	0.236489	0.389386	0.27193	2.3091	3.20822	0.526933	0.866084	0.342103	0.406639	0.255926	0.505358	0.148881	0.274365	0.303766	3.47585	0.400553	4.85675	0.193394	0.263771	0.378938	0.307001	105.578	6.69167	5.50815	0.00231304	3.69684	up
ENST00000309096	GPBP1-202	0.326424	0.045361	2.74654	0	0.516876	1.52364	0.329152	0.215489	0.08231	0.213879	0.279642	5.01344	0.590242	3.109	7.74155	8.03926	0.388997	3.45763	11.5307	0.0306	0	10.1707	3.43818	0	0.04034	0	17.7848	0	25.7959	0.053424	0.00322336	3.6944	up
ENST00000469205	UBE2A-204	1e-06	0.002185	0.022809	0.09288	1.6e-05	0	0.000108	0.001575	0	0.65966	6.03436	0.105638	0.000163	0.032955	0.02692	0.106495	0.206563	0	0.000153	0	7.78626	0	1.7e-05	0	3.17125	0	3.59688	0	0	4.4e-05	0.0182159	3.68354	up
ENST00000556303	SNX6-207	0.014955	0.252101	0.05433	3.44628	0.00813	0.045887	1.42623	0	0.143676	2.52937	16.7709	0.225662	0.458379	0.10867	0.019461	0.01653	0	0.217995	0.010718	6.91317	7.67746	57.4375	0.001599	0.068135	16.0757	0	0.163823	0.012087	7.98785	0.413174	0.0119059	3.68167	up
ENST00000480947	ACTR1A-203	0	0.178389	0.12492	0	0	0	0.001616	0	0	0	0.425521	0.15768	0.067033	0	0.981701	0.021523	0	0.902171	0.13531	0.001207	0	0	4.39896	0	0.05794	0	0	0	0	1.08302	0.0455328	3.68147	up
ENST00000461665	MDH2-206	0.03324	0.032581	0.207019	0.078939	0.33371	0.705118	0.037036	0.688012	0.104896	1.28578	1.10786	0.054874	0.030822	0.541197	2.70172	0.005365	21.0057	0.245607	4.49076	0.112944	0.203063	0	0.167843	0.152091	39.5637	1.85374	1.57042	0.101808	4.43275	0.689415	0.00375983	3.67484	up
ENST00000473820	PPP2R1A-208	0.002368	0	0.026027	0.286002	0	0.113918	0.00024	1.48157	0.268872	0	0	0.187379	4.68398	0.186581	1.28494	0.555396	0	3.98599	0.000614	0.012277	10.3681	0	13.6904	0	6.16777	0	0	0.011445	0	0.027919	0.0362204	3.66346	up
ENST00000547223	TNS2-207	0	0	0.130842	0.024919	0	0.461927	0	0	0.170805	0.226686	0.059019	0.013685	0.078226	0	0	0	0.053629	0.070859	0	0.326844	6.4328	9.21372	0	0	3.83036	0	0	0.017324	0	0.024753	0.0427173	3.65722	up
ENST00000471468	GET1-207	0.199086	0	1.10213	1.21911	0.21912	0	0	0	0.073725	0	0.392163	0	0.41957	0.311394	3.47019	2.64784	10.9975	0	3.18242	0	0	0	0.24637	16.4563	12.9476	0	0.030294	0.098674	0	6.0209	0.0291141	3.65387	up
ENST00000464322	CENPF-202	0.188279	0.085473	0.759721	0	0.16385	0.670717	0.266726	0.124775	0.160006	0	0	0	26.9787	2.01576	0.86519	0.188678	0.165	0.518626	0.369857	0.26346	4.41934	0.669752	0.024175	0	0.569714	0	3.64873	1.8924	0.083645	17.0609	0.0077476	3.63913	up
ENST00000560365	IRF9-209	0.033851	0.165237	0.014095	0.009355	0.000821	0.030534	7.2e-05	0.000166	1.0789	0.019278	1.65587	0.000135	0.000219	0.048301	0.002767	0.479019	0.285711	0.311801	0.335257	0.000766	14.0246	0	0.027245	0.021296	0.001816	0	0	0	52.0693	0.011295	0.0212999	3.6223	up
ENST00000513987	DDX46-211	4e-06	0.010262	0.122747	0.229283	0.00026	0.061467	5.8e-05	0.028751	0.028775	0.280569	0.081852	0.028974	0.021626	0.025237	0.009409	0.286224	0.03637	1.52459	0.02504	0.831439	0.024639	0.017919	0.007145	0.012615	0	7.8171	0	0.009516	0.01091	1.50342	0.00513183	3.61631	up
ENST00000502855	ABLIM3-204	0.017075	0	0.23638	0	0.015836	0.104546	0.092545	0.064891	0.032236	0.122678	0	0.070344	0.095139	1.48719	0.095117	0.042115	6.52083	1.50967	0	0.046018	0	0	0.012822	0	0	0	7.95773	0	0.020339	0.802174	0.0172153	3.61145	up
ENST00000469976	LDHA-208	0.072164	0.010074	0.009687	0.318036	0.002346	0.135382	0.535007	0.044693	0.035797	0.179502	0.030409	0.006586	0.039616	0.147864	0.004107	0.020918	0.097797	0.020882	0.274976	0.003198	0.216582	0.003116	1.72819	0.000336	3.06686	0.035386	35.4243	0.001727	0.049317	0.045357	0.0112765	3.61009	up
ENST00000488002	NDUFB5-211	0.103363	0.198202	0.200526	0.05704	0.028195	0.381595	0.000492	0.051751	0.048143	0	0	0.443561	0.000746	0	4.28586	1.21057	0	0.0612	0.019358	0.289187	0.004972	4.14763	0.84477	0	0.55851	0	0	0.032818	0	0.409549	0.0144831	3.60427	up
ENST00000488151	STT3B-207	0	0.076402	1.93685	0	0.042374	0.234455	0.218893	0	0.163729	0	0	0.058605	7.2077	0.07609	0	0.089849	11.2329	0.056661	0.045285	0.688034	0	10.648	0.237805	0	5.73482	0	8.96213	0	0	7.65363	0.0308707	3.59551	up
ENST00000426763	RPL28-202	0.005628	0	7e-06	0.024595	0.006161	0.019701	0.006716	0.007336	0.004984	8e-06	1.1e-05	0.008602	0.027918	0.007118	0.005493	0.005153	0.010918	0.006731	0.028461	0.008036	0.005979	0.004448	0.765492	0.002615	0.003557	0.010016	0.004228	0.002677	0.000587	0.007515	0.00336261	3.58657	up
ENST00000466319	FLNA-211	0.019931	0.171781	0.185406	0	0.561323	0.286799	0.053725	0.06239	0.416354	0.305211	0.690686	0.074217	0.130992	0.16668	0.15643	0.088371	0	17.0335	0.06917	0.092999	0	0.039314	0.051056	0.155448	0.170769	0.027716	44.9708	0.044292	0.026588	0.408278	0.0118281	3.58406	up
MSTRG.176596.396	MSTRG.176596.396	0	0	0	0	0.280645	0	0	0	0.001446	0.00047	0	0.075794	0	0.057079	8e-05	0.297507	0.027447	0.003199	0.007701	0	0.221522	0.592573	0.00089	0.00027	0.031398	0.098938	0.000135	0.187153	12.5675	0	0.0436179	3.57265	up
ENST00000467251	AKR1B1-206	0.019197	0.082597	0.431811	0.044999	0.048716	0.065381	0.000277	0	0.019556	0.05138	0	0.019053	4.6e-05	0.03758	0.032592	6.83766	7.90535	0.019365	0.023258	2.4e-05	5.86397	0.011224	0.028692	0	3.8e-05	0	0	0.323529	0	0.387573	0.0154523	3.57066	up
ENST00000482655	GTF3A-207	0.111869	0.018673	0.228955	0.165089	0.035594	0.129335	0.07589	0.102586	0.030337	0.281928	0.335216	6.77536	0.040861	0.085624	0.057859	0.027823	0.137497	0.030542	0.048943	0.034538	0.004968	0.009565	0.034667	0	0.157189	0.193148	0.013321	0.007416	0.002556	0.07068	0.00828689	3.56854	up
ENST00000494051	SSB-212	0.447631	1.1e-05	0.397104	0.240883	9.2e-05	0.000784	0.000135	0.437071	0	2.51292	9.11645	0.596312	1.03751	30.7706	1.2e-05	0.280901	0.312559	2.3e-05	0.000283	0.003033	10.6606	2.2e-05	13.9533	0.015832	3.8671	0.000776	9.26303	0.048092	1.39266	0.000408	0.0117765	3.56457	up
ENST00000488840	NAXE-205	0.031989	0	0.062985	0	0.1165	1.70958	0.245448	0	0.578218	4.93626	16.7924	0.766029	13.0372	1.71174	0.036628	0.065921	0	0.094912	0	0.087686	0	7.3097	8.31254	0	0	25.5017	0	2.47001	0	18.4561	0.0281464	3.5616	up
ENST00000496402	INPP5D-214	0.001277	0	0.91383	0	0.000602	0	0.019215	0.413127	0	0.052509	0	2.72401	0.0014	0.003206	0.294436	0	5.64629	7.9e-05	0	0.165664	0.309292	0	0.001129	0	0.621088	0	0	0.499753	0	7.94669	0.0303096	3.55986	up
ENST00000463129	ILKAP-204	0.567501	0.018058	0	0.903414	0	0	0.718306	0.763642	0.104893	0.308218	3.00182	10.2607	2.90523	9.55744	5.53173	2.88765	0	0	0.816459	0.690459	5.07437	0	0	0	3.11531	0	16.1434	0.638925	0	2.12874	0.00938247	3.54678	up
ENST00000464132	MCL1-203	0.660413	0.067355	0.132964	0.10387	1.63004	0.182215	0.044848	0.068949	0.012215	0.266469	0.065172	0.802467	0.177091	39.2441	1.78782	5.5172	0.074832	0.094472	0.015881	0.107843	0.054619	0.061658	0.223732	0.003862	0.028077	0.032036	0.966003	0.000475	1.82322	3.66547	0.0086936	3.54314	up
ENST00000540743	CLEC2B-204	0.000461	0.108979	0.416313	0.198138	0.338521	0.312057	0.046882	0.303327	0.149073	0.297974	2.4276	0.080905	0.18124	0.486979	0.22582	0.071615	0.265653	0.132795	0.093949	0.175168	0	26.7543	0.071934	34.8061	0.022554	0.024152	0.226375	0.023699	0.430415	0.08268	0.00696619	3.53604	up
ENST00000490523	EIF2AK1-209	0.051108	0.067835	0.318951	0.027168	0.067613	0.325731	0.008359	0.009795	0.02811	0.498489	0.417563	0.027725	0.052778	0.08486	0.05891	4.67424	0.021482	0.026632	0.029582	5.76182	0.033112	0.196076	0.036785	0	0.425675	3.15016	0	8.28996	0	0.164801	0.0103655	3.53045	up
ENST00000596860	SNRPA-202	0.120155	0.054299	0.217472	0.182404	0.128271	0	0.07631	0	0.087807	2.26005	0	0.468285	0	0.835785	0	0.088403	0.085232	0	7.50208	0	0.078369	5.10189	20.5312	0	0	0.237827	0	2.42352	0.09618	2.96969	0.0250871	3.51816	up
ENST00000482438	QARS1-218	0.045981	0.002064	0.261434	0.05253	0.043677	0.183482	0.01795	0	0.119445	0	0.97712	0.21161	0.031124	0.067722	0.091469	0.237781	20.3081	0.27412	0.020195	0.137048	1.48938	0.002321	8.3e-05	0	0.001813	0	0.035359	0.110431	0	0.000147	0.0109893	3.51365	up
ENST00000460310	ZNF638-210	0.067187	0.04258	0.006253	0.009819	0.005201	0.290036	0	0	0.00322	0.011473	0	0	0.243193	0.027494	0.001687	0.012997	6.14306	0.006883	0.174265	0.032473	0	0	0.001665	0	0.188107	3.94815	7.94024	0	0	0.243662	0.0310208	3.51092	up
ENST00000460107	SENP7-208	0.041654	0	0.217135	0.026679	0.011444	0.068634	0.013967	0.019951	0.185229	0	0	0.01406	0	0.091962	0.190061	0.016594	0	1.3434	0.587264	0.029468	0	0	0	14.4159	0	0	0	0.055981	0.243838	0	0.0211661	3.50895	up
ENST00000512773	PLRG1-212	0.601632	0.061526	1.52536	1.87172	0.167312	1.80216	0	0.177557	0.169858	0.149184	0	19.6494	0.129128	0.103362	0	0	5.30642	0.59874	0.205824	0.197015	13.3019	0	0.035246	150.777	0.043094	0	0	4.43823	0.206685	0	0.0305122	3.50095	up
ENST00000533239	DDX6-205	0.057849	0.000606	0.508658	0.028822	0.017449	0.016382	0.086323	0.231678	0.320181	0.980236	1.54728	0.587357	0.140154	0.993304	0.072101	0.06213	0.09984	0.088774	0.063491	0.133218	0.182215	0.200848	0.139075	69.2308	0.00134	0.035801	0.104821	0.158722	0.011054	0.221318	0.00707036	3.49439	up
ENST00000479956	ARPC4-206	0.004703	4.7e-05	0.002961	4.7e-05	0.081707	0.00265	0.005555	0.014235	0.013633	0.897934	0.242289	0.000172	0.033148	0.024132	0.00025	1.6e-05	0.037639	2.1e-05	0.077639	0.002883	4.56837	0.10585	0.827507	7e-06	6.98374	2.1e-05	1e-06	1e-06	1.88319	3.3e-05	0.00494621	3.49241	up
ENST00000466066	CAPZA1-202	0.004385	0.013738	0.047155	0.183787	0.241971	0.190884	0.017148	0.039838	0.00624	0.096756	0.436424	0.117184	0.013865	0.078677	0.121535	0.00609	31.3059	0.012873	0.008766	0.003607	0.773914	0.103069	0.056419	0	0.009777	0.096842	0.093946	0.029912	0.050314	0.032555	0.0100646	3.49225	up
ENST00000554955	RBM23-214	0.702775	0.35412	0.719725	1.35579	0.279414	5.48468	0.602479	0.802473	0.231633	0.589009	40.1161	36.7441	0.030714	0.191384	0.603888	4.67293	1.14133	0.283325	3.19621	0.327116	0.658753	66.9442	0.71445	133.653	0.269349	0.431463	41.9939	0.154617	6.31182	0.404459	0.00386906	3.48169	up
ENST00000490685	TLR4-204	0.019037	0	0	0	0.416292	0.817561	0	0	0.092776	0	7.12499	0.45837	0.032064	0	0.010723	0.005436	4.55354	2.13185	0.133122	0.050481	7.83764	0	0.004079	0	0	0	12.068	0	11.5003	0	0.0479564	3.4802	up
ENST00000497015	SRSF4-205	0.223086	0.262435	3.93317	0.358441	0.029734	0	0.97155	6.0886	0.176202	0.510103	44.7338	65.3911	0.865521	24.0132	15.0287	6.15366	0.167179	8.0956	71.5386	0.372361	1.19267	0.000225	0.104711	62.6561	0.137336	1.81403	0.023282	0	1.94825	0.380933	0.010423	3.47634	up
ENST00000515075	BMP2K-207	0.045886	0.011782	0.20938	0.000153	0.033404	0.054321	0.105314	0.033852	0.000221	0.002341	0.120989	0.042777	0.000179	0.038817	0.000147	0.367728	6.51887	0.008768	0.035986	1.7e-05	0.074657	0.003037	0.000147	0.00423	1.4e-05	10.0932	0.000599	0.008261	0.001027	3.45775	0.00535708	3.47253	up
ENST00000546490	CHPT1-202	0.040123	0.142291	0.533197	0	0.089343	0.793832	0.298341	0.000954	0.067299	0.742859	0	0.658298	0.066811	14.4198	10.1061	0.053457	0.794104	0.535463	0.079776	0.067198	0.060303	0.12239	0.041233	0	2.90346	0	0	0.001107	0.728265	0.422379	0.0206689	3.46925	up
ENST00000491494	PSMD2-218	0.371885	0.039332	0	0	0.102607	0	0.036063	0.043365	0.026504	0.030491	0.677336	0.059191	0.884857	5.46169	0.141855	0.453408	0.044081	0.935031	0.040858	0.452483	0	0.276261	0.029132	0	11.2552	0	0	0.067222	3.47679	0	0.0161267	3.46841	up
ENST00000588547	ACLY-205	0.143824	0.052922	0.643583	0.03402	0.214716	0	0.033652	0.055929	0.024665	1.67154	0.279426	2.72928	0.090856	0.149351	3.46724	0	0	0.104579	0.823732	3.25531	0	7.18282	0.046667	21.7038	9.92779	0	0.031784	1.12089	0	0.084295	0.0122798	3.46282	up
ENST00000575976	NUP88-211	0.014713	0	0.143135	0.052125	0.107808	0.002349	7.8e-05	0.490398	0.003303	0.064741	2.38998	0.055934	0.022284	0.455191	0.047266	1.51715	2.56694	0.020329	0.002855	0.04865	0.014757	0	0.024872	24.5892	0.020098	1.96195	0.389624	0.089615	0.014816	0.037413	0.00854562	3.44691	up
MSTRG.296559.107	MSTRG.296559.107	0	0	0	0	0.109302	0	0	0.009051	0	0	0.322979	1.94565	0.007276	0.185057	0.161919	0	0.15927	0.002174	0.039894	0.237679	0	0	0	1.16264	0	0.031854	0	0	0	1.43905	0.0425922	3.44555	up
ENST00000485579	MAPK3-213	0.034571	0	0	1.13602	0.043424	0	0.348862	0	0.03995	0	0.975626	0.402402	0	1.06601	0.001015	0.074012	4.31989	2.31763	0.112243	0	0.03094	5.3e-05	8.07203	0	1.68039	0	0	0.627575	1.91491	0	0.036139	3.44135	up
ENST00000541795	RAB6A-208	0.021661	0.002368	0.081507	0.229595	0.017587	0.108632	0.296319	0.05975	0.019434	0.585003	7.6804	0.010679	0.125727	0.019893	2.65545	0.601319	0.062202	0.055383	0.035372	0.027961	0.026856	0.014001	0.006513	31.6006	0.016665	0.005765	0.01461	0.801118	0.012529	0.027408	0.00957634	3.43453	up
ENST00000554332	EIF2S1-203	0.048175	0.316308	0.13992	0.05799	0.058167	0.9881	0.040901	0.178348	0.297514	0.196136	0.327726	0.38741	0.101097	0.057829	0.252706	0.076869	0.047986	0.780834	0.044572	6.39199	0.074484	7.25774	20.9189	0	0.040721	0.07702	2.75423	0.055304	0.017182	0.018213	0.00730192	3.43427	up
ENST00000573406	C1QBP-204	0.023802	0.003899	0.212339	0.014451	0.087087	0.056494	0.009613	0.011594	4e-05	1.87419	0.14874	0.004055	0.002504	0.145382	0.047683	0.021556	0.020467	0.000152	0.001788	0.008703	0.003839	0.876147	0.011811	0.02839	0.00242	0	0.026935	0.005425	0.581778	0.089186	0.0228395	3.42374	up
ENST00000551070	KRR1-205	0.055883	0.072958	0.285513	1.07003	0.087038	0.81205	0.011706	0.180891	0.052913	0.34273	4.33458	0.607705	0.11685	0.069627	0.054592	0	19.0284	0.434254	0.157519	0.667091	0	0	0.084687	0.197091	0.195902	26.7854	0	0.047045	24.7645	0.100965	0.0128717	3.41733	up
ENST00000584992	RIOK3-211	0.084303	0.140239	0.695587	7.01999	0.190179	0.438199	0.132123	1.11958	0.268968	1.07545	0.747297	0.065245	0.028611	5.39715	0.150615	1.02677	0.044813	22.6208	6.64506	126.806	0.210778	2.1429	0.052508	0.140326	0.125316	0.57527	0.124831	29.9791	0.125361	0.611801	0.010941	3.41316	up
ENST00000561086	IQGAP1-215	0.026506	0	1.70565	0.111336	0.101019	0.144917	0.265637	0	0.01048	1.54097	0.489799	0.028461	3.28517	0.118668	0	6.01137	0	0.012093	7.17615	0.950566	0	0.010549	7.09336	0	0.592442	0.639829	0.097679	2.03697	0	0.044458	0.0157071	3.40015	up
ENST00000517412	PIK3R1-203	0.232876	0	0	0.13931	0	0	0	0.085786	0	0.192329	0	0	1.53692	0	0	1.83535	0	0.004142	0.455108	0	0.454328	0	1.0347	0	0.766155	0.184508	0.045435	0.214435	4.8027	0	0.026101	3.39762	up
ENST00000462682	BAG6-256	0.129435	0.030058	0.655207	0	0.065253	0.755295	0.079809	0.092948	0.090198	0	0.976703	0.721618	5.25531	0.055843	0.063931	0.122373	17.6608	0.290307	0.174047	0.000605	1.1099	0.06774	0.083455	0	0.177874	3.85635	0.019518	0.046624	0.065561	0.875241	0.00507211	3.39316	up
ENST00000482788	SATB1-214	0.00035	0.049434	0.335309	0.095096	0.024042	0.09638	0.023292	0.045604	0.028035	1.07891	0.853425	3.18328	0.196268	0.109774	0.067797	0.017218	1.16562	0.092519	0.360837	0.036213	8.73622	0.000149	0.123691	0	0.463727	0.113266	10.9212	0.000108	0	0.039134	0.00549921	3.38844	up
ENST00000556089	CHURC1-207	0.942659	0.128275	1.41853	0.701804	0.382027	3.02918	0.204968	0.499032	0.729377	22.2497	80.5082	0.541058	0.637746	0.623234	19.1755	1.44187	31.1725	0.216747	0.854895	0.552175	6.44471	61.2278	0.376267	62.6417	14.649	37.0218	6.15547	0.366353	11.5718	2.76912	0.00138506	3.37064	up
ENST00000495499	RAC1-205	0.035604	0.168759	0.962351	0.780629	0.013141	0.102471	0.10776	0.053943	0.095327	0.357545	2.28805	1.75517	0.16978	0.988219	0.045575	0.18734	0.624613	0.473966	0.183582	0.258319	0.404257	1.34294	0.108644	12.3598	0.076661	0.550453	0.048044	0.110807	4.90691	0.155384	0.00261233	3.36649	up
ENST00000511055	FIP1L1-209	0.156594	0.075533	2.72614	0.128842	0.244516	0.330033	0.063333	0.128729	0.046678	2.20979	4.57932	0.014923	0.230099	0.064279	0.222104	0.057118	0.668674	0.013555	12.3365	0.081277	0.084214	0.11638	0.104928	49.3054	0.04079	28.3464	14.2267	0.079738	0	9.58715	0.0119353	3.3529	up
ENST00000558009	AKAP13-205	0.02929	0.026475	0.553058	0.327145	0.342392	0.168134	0.002923	0.028387	0.037289	0.298921	0.218469	0.089932	0.011666	0.010218	1.10382	0.002057	2.25854	0.039431	0.015307	0.096242	13.1859	0	0.012369	0	0.018038	6.39149	0.143302	0.009763	26.5135	0.052792	0.0143182	3.34943	up
ENST00000488260	EIF1B-204	0.060993	0.344595	1.75978	0.154712	0.08282	10.4772	0.110868	0.19543	3.06823	0.547777	10.6095	29.2783	0.147752	17.0621	9.06293	30.7903	0.419341	0.534223	0.07275	24.3561	0.14588	1.52092	0.351057	0.152906	24.0381	86.0425	74.1385	0.265115	32.5998	15.6237	0.00478628	3.34438	up
ENST00000546478	METAP2-204	0.079386	0.039438	0.001144	0.344902	0.003448	0.082116	0.159881	0.257453	0.000308	0.45024	0.528759	0.159973	0.004224	0.311027	0.086469	0.000635	0.528763	0.162128	0.074865	0.009305	4.15253	0.054178	0.004419	25.8208	9.7504	0.34392	0.117561	0.026354	0.17696	0.07433	0.00323925	3.3272	up
ENST00000464116	XRCC6-207	0.133306	0.008504	0.249232	1.51481	0.147972	0.842375	0.20137	0	2.33459	1.40154	2.0942	0.102029	0.161565	0.005849	0.27091	1.54402	2.05382	40.3442	0.041832	0.240289	0.610802	1.01993	0.785399	15.0618	0.177068	0.756956	14.4718	31.6965	32.243	0.011359	0.00686143	3.32476	up
ENST00000593432	DHPS-205	0.025098	0	0.328414	0.581102	0.031133	0.228576	0	0.039087	0.081045	0	0.237505	0.135149	1.37051	1.1832	4.48123	0.000763	0	0.028767	0.018738	0	0	0	0.095992	0	0.050917	0	0	0.035508	10.4689	0.000965	0.0419417	3.3031	up
ENST00000588200	PKN1-211	0.094731	0.146187	0.172071	0	0.002387	0	0.000574	0	0.000139	0	0	0.135054	0.022277	0.084091	0.056841	0.162751	0	0	0	0.324023	0	0	0.007313	1.53609	0	0	0.014595	0.027346	0	0.582653	0.0280159	3.29209	up
ENST00000487363	PSIP1-209	0.209063	0.126872	1.25112	0.140688	0.155204	1.41599	4.64627	0.428054	0.117808	0.04573	1.26963	18.9423	0.24763	1.65501	0.680944	0.005053	0.2116	0.315145	0.009998	23.0809	0.082061	8.69544	21.1322	61.6032	16.6331	0	0	23.756	24.2813	0.091807	0.0108737	3.28213	up
ENST00000566850	VPS35L-223	0.019674	0	0.301651	0.343491	0.099535	1.1033	0.062748	1.60848	0	1.50643	2.84515	0.069209	0.054964	0	3.67493	0	10.4174	0.039219	9.38763	0.031843	0	0.017522	0.062345	0	0.041441	11.1432	1.89782	5.20428	0	12.7471	0.0216664	3.28054	up
ENST00000490610	CACUL1-205	0.988429	0	0.041355	0	0.716939	0.033421	0.012879	0	0	0	0.054979	0.006976	3.08236	10.2533	1.90254	0.000591	0	0.002611	0.016311	8e-06	11.3076	0	0.063149	8.1326	7.94811	1.86763	2.58989	1.81208	0	0	0.02606	3.27938	up
ENST00000491428	RRP15-202	0.010489	0.008418	0.142453	0	0.049818	0.630442	0.749532	0.466871	0	0.201234	6.05616	0.165548	0	5.36439	0.060829	0.047861	0.094812	0.043122	0.074506	0.04475	0	0.036702	2.97492	42.6487	0.143439	0	0	2.89088	0	0.780575	0.0421511	3.27862	up
ENST00000488085	PSMD2-216	0.083743	0.009766	0.066615	0.040905	0.160637	0.068556	0.030576	0.029312	0	0.194444	0	0.064853	0.037569	0.012567	3.39548	0.014759	0	0.06108	0.020376	4.06434	0	0	0.017155	10.4745	0.017653	0.007926	0.009865	0.6146	0	0.002444	0.0134863	3.27161	up
ENST00000480412	WDR45-222	0.073028	0.005825	0.556372	0	0.034257	0.202716	0.663086	0.297556	0	0	0	7.15927	0.013152	0.00023	0	4.84677	0	0	0.124986	0.294307	0	2.41451	2.35241	21.0168	0	0	0	0	0	6.25191	0.0490478	3.26428	up
ENST00000591994	RPRD1A-210	0.007134	0	0.660087	0.0295	0.020919	0.039844	0.004558	0.078891	0.025259	0.079083	0.050923	0.024	0.08057	0	0.001021	0.004599	2.16931	0.26253	0.053258	0.843932	0.221579	0.021617	0.000251	10.9169	0.017272	0.689027	0.000245	0.015225	3.49366	0.026831	0.0140044	3.26297	up
ENST00000492618	CCT6A-207	0.724246	0.003434	1.12658	0.794658	0.355445	0	0.006973	0	0.112966	1.57457	4.25421	0	0.263204	18.3304	0.440849	0	9.11342	0.023892	1.14295	0.040495	0.033096	5.69582	0.071471	0	0	32.6134	0.031002	0.044609	0	0.000834	0.0284675	3.26166	up
ENST00000485530	TRA2B-213	0.074075	0.179247	0.413881	0.268748	0.182672	0.35324	0.044673	0.212894	0.162972	0.412998	0.144623	0.050674	0.064678	0.390789	0.044556	12.594	0.921102	0.339217	0.110251	0.012773	0.247328	9.93302	0.105304	0.000838	0.095543	0.043537	0.085534	0.029605	21.8567	0.038825	0.0085423	3.2595	up
ENST00000471270	GUK1-220	0	0.033125	0.000157	0.049721	0.430945	0.09073	0	0.164124	0.015308	0.296707	0.408726	0	0	0.020653	0.557029	0.005594	0.069492	0.000594	0.027448	0.000348	0.369094	0	1.03471	0.071578	0.183349	0.161482	21.036	0.003878	0.005443	0.024809	0.0331626	3.24717	up
ENST00000464279	SNX17-205	0	0.006148	0.386737	0	0.023063	0.006665	1e-06	0.104895	3.17592	0.006426	9.20132	0.54369	3.21268	0.004623	0.640602	1.06919	0	0.234131	1.24232	2.7189	0.001659	0	0	0	0	0.000595	0.172442	8.40252	10.3097	0.001042	0.0284154	3.23713	up
ENST00000569762	PHKG2-211	0.01413	0.005562	0.321142	0.035373	0.003163	0.136841	0.023667	0.077308	0.12707	0.123802	0	0	0.040919	0.015763	0.105909	0	0	0.076338	0.022739	0.014714	0	0.012241	0.007856	0.019338	0.082214	8.77222	0.044381	3.55728	4.55938	1.05213	0.0222573	3.22749	up
ENST00000477725	RPS4Y1-203	0.253178	0.13782	0.538556	0.096509	0.354791	0.350668	0.078778	0.22023	0.117262	0.374301	0.274848	0.430744	0.417978	0.109704	0.154522	0.208729	0.085948	0.344878	0.152415	0.918258	0.051415	0.15811	0.056242	0.038249	38.5237	0.133294	0.060046	0.054449	0.101575	0.028518	0.0105573	3.22109	up
ENST00000561707	COTL1-202	0.093904	0.051162	0.414344	0.204551	0.136936	0.123229	0.123466	0.101359	0.125269	0.113249	0.982753	0.257399	0.106253	2.70382	0.187986	0.237282	17.82	0.156603	4.45707	0.258694	0.172544	0.101409	0.089435	0.191522	0.126724	1.97584	0.053989	3.37953	0.120829	0.030744	0.00170888	3.20915	up
ENST00000497042	FH-203	0.110922	0	1.3004	0	0.06573	0	0.39705	0	0.305957	0.597127	0.466828	1.29813	6.24676	0.068268	0.070781	0.034958	0.189003	3.24178	10.4237	7.81982	0	0.029367	0.110006	0	0	0	0	0.01195	0.06684	9.71891	0.0273253	3.20652	up
ENST00000460602	NADK-205	0	0	0	0	0.05376	0	0.132161	0	0.079229	0.310859	0	0.487408	0.14015	0	0.074357	2.06111	6.20621	0.13943	0.122599	0.021002	1.88195	0	0.030781	0	0.090004	0	0.063005	0	0	0	0.0279995	3.20403	up
ENST00000513816	RAPGEF2-212	0.021648	0.003003	0.084731	0.035371	0.008363	0.014833	0.007579	0.009391	0.004533	0.127011	0	0.581188	0.005453	0	0.004577	0.013873	0.022325	0.011958	0.264129	0.066901	0.005341	0	0.751404	0.657265	0.010869	0.094126	0.890621	0	0.003022	0.003382	0.0108531	3.20004	up
ENST00000562615	USP7-205	0.10793	0.060919	1.2167	1.02632	0.118659	0.60532	5.31423	0	0.068907	1.10526	13.2246	0.118232	6.75687	2.37125	8.7286	0.069742	10.1198	14.3404	4.78116	17.1017	14.3087	0.060785	41.3019	0	0.040733	20.6205	0.06914	0.086769	0	18.1556	0.012221	3.19322	up
ENST00000382950	CTBP1-202	0.309999	0.056742	0	0.347464	0.180847	0	0.061122	0	0.580758	0	0.453187	0.00669	1.35655	0	2.40942	0	0	0.814262	0.029182	0.36827	0.065557	3.76231	0.507882	0	9.7606	0	0	1.25081	5.08099	0	0.0279061	3.1898	up
ENST00000555324	DDX24-206	0.028453	0.101991	0.247244	0.883516	0.344721	0.995484	0.114428	0.277427	0.396376	0.231405	1.0665	0.313351	0.445605	0.043942	18.9129	0.609546	0.119867	0.008569	0.046555	0.026072	5.27357	0.030692	0.025931	0.025724	0.01458	0.119083	19.0619	0.12827	0.016317	0.061562	0.0129452	3.1887	up
ENST00000492885	STRBP-208	0.051718	0	1.34272	0	0.228327	0	0.062725	0.185241	0.132578	2.37107	6.86949	1.60505	0.893089	0.33128	0.022163	0.574988	6.6732	0	0	0.033915	0.066518	0	0.071883	0.112661	0.26141	0.488618	0	0	0	13.5769	0.0437462	3.18756	up
ENST00000478905	ATF2-220	0.207395	0	0	0	0.000771	0.000202	0.374625	0.295781	0.004763	0	0	0	0.057046	0.140668	0.062787	0.331147	1.34729	0.438892	0.041818	0.24134	3.91556	0	0.754827	0	0	0	1.48196	0.33363	0	0.181032	0.0309703	3.18	up
ENST00000540719	QKI-211	0.013075	0	0.3103	0.16076	0.190786	0.170894	0	0.001153	0.012658	0.193794	0.494241	0.107409	0	0.310227	0.258217	0.095319	0.033114	0.0988	0	0.161341	5.62433	0	0.014584	0	0.069805	0.015417	8.6604	1.21592	0.033552	0	0.0231222	3.17033	up
ENST00000464483	BZW1-212	0.031126	0.138775	0.029973	0.675838	0.094063	0.073936	0.358406	0.602109	0.143586	0.379677	0.020938	0.228144	0.227478	0.328719	0.030358	0.097337	0.004047	0.069924	5.39738	0.179505	0.114172	0.043462	0.022379	10.3646	0.055509	0.046115	17.6005	0.061315	26.3914	0.108929	0.0115292	3.17009	up
ENST00000519879	MED30-203	0.038984	0.008188	0.216771	0.22891	0.112052	1.09076	0.083617	0.424176	0.416668	0.263131	0.492166	0.072111	0.201035	0.390004	0.073111	1.60699	0.094734	0.106467	0.0995	0.126363	18.4519	0.02147	0.020971	0	13.6538	0.092955	0	0.201596	0	18.2204	0.0195206	3.17004	up
ENST00000481879	KDM1A-204	0.137778	0.054141	0.586757	0.08147	0.071509	0.508927	0.104072	0.072949	0.026199	0.96557	1.38852	14.9359	0.043887	0.131852	0.076417	0.066397	4.69492	0.090152	0.056022	0.075235	0.035369	0	0.03367	26.9316	0.047788	6.1948	0.03436	0.023204	0	0.05478	0.0114698	3.16798	up
ENST00000586077	GPI-203	0	0.004043	0.017075	0.003409	0.106818	0.002828	0.000214	0.017583	5.6e-05	0.017497	0.012427	0.010894	0.000875	0.074193	0.052878	0.205076	0.001455	0.016205	0.005997	0.003634	1.56796	0.016766	0.007149	0.008129	0.448963	0.005941	0.006983	0.007658	0.001261	0.005976	0.0111449	3.16113	up
ENST00000529960	ARHGAP1-207	0.10287	0	0.171141	0	0.073265	0	0.338024	0.151546	0.468381	3.82842	0	0.10919	0.171559	0	9.01285	4.26953	0.160249	0.061568	5.55716	0.122716	11.5287	0.228838	0.453961	0	7.60181	0.051728	1.1227	4.27515	6.43205	1.6509	0.0220293	3.14846	up
ENST00000561798	UQCRC2-203	0.038727	0.072497	0.736388	0.236157	0.201785	0.132743	0.037172	0.130972	0.092211	1.38496	0	0.130007	0.099578	0.06969	0.043239	0.105377	0.109281	0.244871	0.045341	0.035054	0.191516	5.21687	0.076145	9.57573	23.4247	0.09321	0.015665	0.011429	0.044184	0.052474	0.0147029	3.14646	up
ENST00000480438	HUWE1-211	0.080068	0	0.224904	0.120909	1.95147	0	0.043472	0.555851	0	0	8.9236	2.34311	0	1.94105	0.064971	0.019165	1.58085	0.807472	2.75578	0.038048	0	0	0	0	8.59251	10.6133	12.4498	0.036996	0.02305	6.15961	0.0306697	3.14503	up
ENST00000485758	TPRKB-208	0.017664	0.161469	0.002974	1.30262	0.005206	0	0.04715	0.0306	0.353735	1.27221	0	0.077318	1.6022	8.26503	7.41757	1.85038	1.25488	0.099469	1.57349	4.35928	1.27846	0	0.126087	0	0	0	0	2.73305	0	5.82635	0.0240335	3.13995	up
ENST00000469238	AK2-205	0.129647	0.074634	0.31413	0	0.02622	0	0.042533	0.56133	0	0	0	0.92754	1.09368	0.00014	0.007904	0.081315	0	1.09107	0.004311	0.05173	0.294819	0	0.392903	0	0	0	0.017861	0.037265	0	0.017238	0.0305126	3.13868	up
ENST00000538134	RBM7-202	0.081698	0.116521	0.220853	0.072916	0.467231	0.134093	0.385159	3.02807	0.007401	0.008632	0.035001	0.130307	0.766279	2.47535	0.172634	0.215818	0.160761	0.254107	0.0622	0.232207	33.094	0.065025	0.056896	0	0.136529	39.4813	0.000695	0.443985	1.80464	0.285777	0.0149183	3.13729	up
ENST00000563150	PSMD7-202	0.060826	0.182546	0.618815	0.419707	0.089931	0.698501	0.146767	0.065331	0.050568	0.493247	0.237594	0.474329	0.144824	0.070368	0.31779	0.03163	0.090632	0.15388	0.149684	0.067339	26.4233	0	0.082916	25.7336	0.031849	0.08192	0.021605	0.086435	0	0.058435	0.0151543	3.13352	up
ENST00000460805	FOXP1-204	1e-06	0.190101	2.4e-05	0.090484	0	0.653013	0.064749	0.00074	2e-06	3.0936	6.66395	3.61105	0.00654	0.444782	1e-06	0.052725	0.079029	0.176115	0.009084	0.082636	0.998072	0.000708	0	44.3907	0	12.0824	0.525826	0	11.2171	3e-06	0.0331613	3.12683	up
ENST00000549795	DDX23-206	0.062023	0.135966	0.25088	0.616188	0.039436	1.12064	0	0	0	0	1.79283	13.1859	0.226361	0.556896	0.070666	0.279985	0	0.037897	0.064964	6.09463	0	0	0.158905	0	0	0	0	0	25.4835	0.592526	0.0487228	3.11912	up
ENST00000560776	BNIP2-211	0.001147	0	0.261139	0.49025	1.71548	0.011201	0.001963	0	0.032735	0.492127	0.047412	0.108453	0.001982	0.061303	0.002827	9.03128	6.58763	1.1853	0.181739	8.27548	0	0.028651	5.5252	29.7163	0.031589	0.021572	0.018651	3e-06	7.78001	0.002161	0.0218871	3.11064	up
ENST00000561206	USP8-216	0.02192	0.018968	0.922217	0	0.114483	0.598029	0.060401	0.08694	0.020505	0.247633	0.316386	0.06931	0.318101	5.98486	0.030401	0.048837	0.161931	0.029267	8.63236	0.106573	0	2.0873	0.023106	0	0.011025	0.028048	0.037712	0.157131	0	0.054234	0.0215771	3.10689	up
ENST00000592078	CXXC1-217	0.836653	0	0.474836	0	0.125993	0	2.18134	1.83829	0.131904	0	11.1571	24.7583	0.473032	1.94675	8.63559	11.7395	7.79131	0.203508	0.578765	0.634979	0	0	0.024083	3.5089	2.86944	0.410205	14.9489	12.1203	1.3052	0.232882	0.0201794	3.08666	up
ENST00000471473	JAK1-203	0.186297	0	0.527068	0.342691	0.132238	0.349232	0.509766	0.162574	0	1.27197	0.683265	0.011455	0.001173	1.01822	0.261735	4.9e-05	0.893164	0.313686	0.58235	0.000223	8.5978	0	9.15059	31.0468	0.032407	0.85675	0.121498	0.136285	0.250377	0.238934	0.0166681	3.08514	up
ENST00000495867	MRPL9-211	0.056515	0	1.90589	0.259644	0.632172	0.171925	0.049057	0	0.028246	0.550164	0.001135	0.068753	0.065446	0.003806	0.071345	0.112803	0	1.61754	0.004577	2.16093	18.6268	1.22432	5.02345	0	0	0	16.9803	0.000356	0	0.042819	0.0415469	3.08511	up
ENST00000477325	RPSA-206	0.004377	0.031912	0.050751	0.005166	0.041073	0.686054	0.007139	0.221497	0.354912	0.194245	1.93248	0.091823	0.07421	0.512681	12.3081	0.816781	4.08699	1.62847	0.237078	2.00942	0.020548	0.004774	0.005498	0.000242	0.003229	0.006759	0.010441	0.057679	0.0015	3.52645	0.0116607	3.08292	up
ENST00000548524	USP15-208	0.216429	0.123921	0.020002	0.56163	0.00532	1.00227	0.123086	0.012008	0.126495	2.58989	0.016065	0.00598	1.6e-05	0.150734	4.7e-05	3e-06	0.102044	0.004685	0.00817	0.132213	0	0.064344	0.002978	84.0445	0.114292	0.016675	3.38909	0.192942	0.319381	0.102096	0.0345555	3.07209	up
ENST00000529544	BRMS1-206	2.3945	0.500649	0.053422	0.442719	1.3058	8.99382	1.94901	7.05427	0.925201	1.76414	3.67149	35.8399	2.11228	9.50268	30.3771	9.37348	31.5579	32.5061	3.34375	12.9825	50.6319	6.47415	0.931564	0	45.117	57.9781	2.26557	10.9982	27.5298	3.28037	0.00103637	3.0713	up
MSTRG.306854.1	MSTRG.306854.1	65.7776	785.684	40.1091	83.9183	6.29796	108.855	26.2514	58.6286	44.7507	47.2483	15.4525	71.8198	255.874	215.082	811.377	1527.02	123.85	164.876	219.015	77.6173	236.51	761.775	101.481	0	61.09	208.358	133.077	142.913	72.2207	119.361	0.00674687	3.06108	up
ENST00000439983	DBNL-206	0.1798	0.040814	0.426791	0.423266	0.153034	0.073959	0.008521	0.00569	0.312526	0.302345	0.270851	0.131189	0.060222	0.123642	0.274994	3.86027	0.086572	0.13463	1.39457	0.056694	5.10607	14.2887	0.036154	0.189045	0.204052	5.36716	0.961276	0.000522	1.33977	1.32391	0.00460988	3.05887	up
ENST00000526930	ACADM-210	0.079282	0	0	0	0.098568	0.132145	0.076379	0	0.161284	0.468863	0	0.445886	0.026845	0.001612	0.206197	0.968979	0.076663	0.046558	0.095793	0.103068	4.00184	0.623739	0.042457	0	0.019579	2.32765	0	0.143884	0.043268	0	0.025263	3.05837	up
ENST00000554424	TC2N-204	0.077861	0.04282	0.556281	0.023562	0.098123	1.04359	1.10073	0.081746	0.158788	0.81387	0.263787	0.327319	0.037801	0.245485	1.04921	0.086515	8.32997	0.138327	0.119665	0.384389	39.7264	14.7102	6.7e-05	0	0.151525	0.03761	5.75188	0.007663	0.027171	0.033982	0.0249358	3.0397	up
ENST00000478928	ACTR3-205	0.016246	0.364553	0.099541	0.027459	0.167815	1.29327	0.085618	0.006166	0.24717	0.093727	2.66268	2.30385	0.134627	0.016656	1.97244	1.42539	6.8035	0.027621	0.117936	0.044832	0	13.0472	0.044834	0.163135	0.517995	4.84481	10.2751	0.286389	0.05018	0.107154	0.0106864	3.03241	up
ENST00000584364	RPL17-219	1.92236	0.001695	72.3391	1.35804	1.27541	9.78045	24.2238	0.063149	19.4649	7.86645	20.8442	339.867	1.64761	72.7406	3.0271	6.26886	73.5576	0.003619	149.301	0.329032	236.202	123.003	195.726	88.7023	150.611	0.125643	129.306	39.0101	4.09452	8.68742	0.00643449	3.03215	up
ENST00000527826	RPS2-207	0.066672	0.111851	0.074213	0.000224	0.025468	0.000622	3e-06	1.54069	0.023354	0.501275	7.6e-05	0.027297	8.10008	9.24595	5.3e-05	0.012858	0.022397	0.049774	0.066573	0.013938	0.030512	0.001433	0.000191	5e-06	8e-05	0.040538	4.15022	0.011181	0.000185	0.017621	0.0342295	3.031	up
ENST00000589739	OAZ1-206	0	0.125669	0.309567	0.262651	0.050968	0.282229	0.10464	0.178232	0	0.001305	0.841286	2.1662	0.945976	1.42002	0.177214	0.08386	0.081413	0.166792	0.094557	0.190059	0.141329	0	4.40916	0.054803	0.102213	0	0.089051	1.77805	0.194558	0.352761	0.0115298	3.01395	up
ENST00000564521	ALDOA-208	0.002995	0.116556	0.023591	0.015773	0.000584	0	0.000832	0.00025	0.032047	0	0	0.005026	0.002924	0.007006	0	0.000448	0.008963	0.001007	0.031215	0.007203	0.000456	0.012331	0.004469	0.792487	2.96748	0.244946	0.000705	0.000315	0.002568	0.005781	0.0293735	2.99901	up
ENST00000527154	CHMP4A-203	0.631344	0.255797	5.91704	3.47926	0.282085	0.021659	0.611749	0.093251	1.30503	0.046627	0.87237	1.19245	0.812141	0.002595	0.002378	0.014279	0.00358	0.164842	0.003461	0.01294	39.7187	0.282546	16.1764	108.037	0.32512	0.025463	0.000599	2.49227	0.066161	0.004071	0.0336809	2.99461	up
ENST00000490221	CCT3-214	0.005544	0.174123	0.912372	0.269653	0.204222	0.67734	0.007912	0	0.4686	1.84522	85.8816	0.515824	0.578161	0	8.06615	0.131316	1.05364	0.197515	0.422621	0.252508	0.36057	0	0.043623	0.263913	0.356481	0.523727	0.85453	0.08184	0.388135	0.388702	0.0135523	2.99363	up
ENST00000630281	POLR1D-211	0.010415	0.005447	0.045112	0.021876	0.022581	0.103805	0.009011	0.010562	0.007655	0.363715	10.8801	0.008747	0.008456	0.007048	0.015117	0.019803	0.026089	0.070179	0.016119	0.026032	0.006751	0.048203	0.007682	2.66452	0.007903	0.004982	0.007672	1.03945	0.005671	0.013169	0.0179995	2.9902	up
ENST00000553479	RTRAF-203	0.044691	0.00223	0.498325	0.007933	0.296566	0.289689	0.003932	0.008082	0.002985	0.305221	0.046856	0.315356	0.119919	0.182083	0.007358	0.523498	3.61501	0.07911	0.061227	0.068332	0.00248	1e-05	0.021234	7.50407	0.026855	0.048225	4.01171	0.018446	0.058072	0.401957	0.010524	2.97398	up
ENST00000473564	RAC1-203	0.00733	0.124717	1.00075	0.124521	1.63987	0.004032	0.002972	0.012157	0.00695	0.040043	12.9469	0.000457	4.58274	10.5758	4.96978	1.59434	0.105275	1.28967	0.075772	0.359518	0.22744	0.056471	4.15817	9e-05	0.026879	0.020568	0.014743	0.013061	0.179062	0.046933	0.0233907	2.96983	up
ENST00000484791	SNRK-208	0.040387	0.068536	0.230581	0.152463	0.070594	0.167576	0.147287	0.238412	0.021413	0.216449	0.496822	0.003908	0.117967	0.062387	0.799323	0.02763	0	0.035212	0.07008	0.013571	0.001546	0.021076	0.072249	30.3282	0.085527	1.21654	0.021265	0.065348	0.044364	0.04368	0.0135183	2.96773	up
ENST00000475653	EIF4A2-218	0.423997	0.335147	0	0	0.715	0.338954	0.022086	0.009299	0.008678	0.012092	2.60817	0.30523	0.731075	0.607455	2.0715	7.13399	0.002293	0.071175	2.6296	2.75521	0	0.045547	0.030972	0	0.034141	0	0.006742	0.034179	0.001516	0.197624	0.0310074	2.96443	up
ENST00000520198	ASPH-217	0.079515	0	0.246699	0.172683	0	0.174126	0.067531	0	0.059472	0	7.06361	0	0.610363	4.55552	0.079902	0.545907	0.01923	0	2.10282	0.03329	0.05317	0	0.095093	0	0.044377	0	0	0	0	0.156274	0.03098	2.9604	up
ENST00000382032	PUM3-201	0.08709	0	3.57602	0	0	1.22001	0	0.04131	0.076524	0	12.1781	0	4.0819	2.98749	3.59448	0.029949	0.074936	0.275422	0.185276	4.94608	0.050936	0	0	0	4.14752	4.59223	0	0.021929	0.044185	14.7408	0.0471329	2.95911	up
ENST00000482487	PHF11-210	0.417642	0.581263	2.9791	1.06363	0.005196	2.26925	1.5336	0.608123	0.000107	0	0.116853	0.017609	1.18969	8.34837	0.341186	0.406158	0.063757	2.31109	3.352	2.28343	17.6435	19.4908	0.054724	0	3.19069	13.6628	3.68338	0.151784	0	68.5537	0.0205299	2.95867	up
ENST00000491382	PFDN6-207	0.015547	0.00566	0.575594	0.020627	0.149191	0.006172	0.002272	0.018811	0.509016	0.002295	1.57272	0.071664	0.706985	5.9e-05	0.005968	0.012596	0.042496	3.4e-05	0.008587	0.037899	0	11.376	0.023777	0	0.001003	0	3.13863	0.027648	0	2.57794	0.0353768	2.95633	up
ENST00000600804	CHMP2A-207	0.073018	0.122244	0.321022	0.752104	0.087055	0.179084	0.442711	0.081699	0.07232	1.90467	0.710206	0.211991	0.141829	0.002722	0.143368	0.08132	0.465243	0.337524	0.053455	0.175184	0.15361	0.101348	0.027813	71.2545	0.06212	0.051773	0.299732	0.080351	0.032586	0.247623	0.0148002	2.95259	up
ENST00000487151	EIF1B-203	0.036238	0.00806	0.03539	0.003516	0.032129	0.035599	0.006416	0.007821	0.030236	0.033003	0.024201	0.048755	0.005372	0.018369	0.153802	0.062265	3.64722	0.010285	0.009371	0.029784	0.034268	0.032061	0.003801	0.001376	0.14662	0.237533	3.30212	0.606588	0.01016	0.229101	0.00585349	2.95064	up
ENST00000586215	POLR2E-203	0.0481	4.1e-05	0.334129	0.527734	0.041603	0.047996	0.060962	0.182561	0.014887	0.190468	0.000242	0.298027	0.708758	0.394139	0.346	0.054801	0.038455	0.001987	0.000741	0.183903	0.000248	0.0007	0.501204	0	0.000371	0	0.008129	0.153753	4.1445	0.19226	0.0142899	2.95047	up
ENST00000529521	FDFT1-216	0.050149	0.021512	1.49142	0.110508	0.10746	0.723939	6e-06	0.16025	0.059919	0.22583	0.463523	0.084999	0.070948	0.076619	0.044661	0.101305	0.106812	0.134095	0.110105	0.154079	0.068196	0.002787	0.020759	0.277512	0.049616	0	41.4223	0.061707	0.403881	0.147379	0.027872	2.94983	up
ENST00000477852	ANKRD44-211	0.15626	0.052801	0.245049	0.129344	0.000342	0	0.070785	0.514653	0.276288	0.511498	0.346348	0.059608	0.001214	0.145473	0.034322	0.908653	0	0.099381	2.25534	0.095606	0	0	0.019957	0	0.027309	27.5547	0	0.01763	0.034788	0.066122	0.0386005	2.946	up
ENST00000491576	BZW1-213	0.065635	0.02001	0.124114	0.015099	0.007052	0.081644	0.038913	0.04378	0.093043	0.546616	0.304302	0.121326	0.0136	0.104044	0.085144	0.089581	0.291517	0.000704	0.146379	0.259684	0.166004	0.033202	0.0316	0.081222	0.012518	11.7855	0.175758	0.032872	0	0.237684	0.00854699	2.94419	up
ENST00000490458	SNAP29-203	0.100345	0.581817	0.325361	2.08625	0.067197	0.386332	0.197559	0.118066	0.320599	0.24877	0.235302	0.322668	0.057947	0.047476	0.104815	0.044226	30.9951	0.055752	0.055548	0.036265	0.055719	0.061854	0.047387	80.052	0.319169	0	0.057373	0.416366	0.03928	0.275029	0.0315787	2.94194	up
ENST00000548578	BAZ2A-206	0.003524	0.244234	0.067936	0	0.283466	0.049254	0.034748	0.017681	0.028642	0.043384	1.25577	0.015755	0.037065	0.343666	0.010887	0.070959	0.043166	0.124874	0.020183	0.198247	3.92469	2.13838	0.141379	7.09619	0.236747	0.000642	0.844331	2.31878	0.497809	0.227237	0.00768399	2.93582	up
ENST00000474143	FAM107B-214	0.235563	4.99765	1.13577	0.014266	1.14502	0.015245	0.007773	0.586122	0.005417	0.013719	0.009453	8.73718	1.53099	0	1.58707	44.9911	0.456976	0.027561	1.34648	23.2532	0.117607	0	1.1e-05	0	0.019409	0	10.279	7.24265	0.36912	5e-05	0.0301125	2.9317	up
ENST00000643003	SAMHD1-206	0.021433	0.063614	0.135837	0.249669	0.025182	0.055144	0.033891	0.03378	0.020992	0.175591	0.704271	1.23464	0.019719	0.015943	0.079644	0.012459	0.202905	0.094404	0.038875	0.027894	0.036332	0.058836	0.341736	0.009953	0.009728	0.002705	2.96675	2.50583	0.047164	3.24531	0.00756572	2.91854	up
ENST00000486276	PHF11-212	0.001009	0.076319	0.15026	0.107097	0.033457	0.129755	0.028953	0.033321	0.004856	0.070649	3.17439	1.15316	0.131561	0.0011	0.009998	0.245091	0.000798	0.060184	0.037	0.048348	1.17201	0.00907	1.08083	0.187767	0.011457	0.029099	0.153236	0.000549	0.016676	0.960971	0.00597443	2.91444	up
ENST00000509220	COMMD8-202	0.051309	0.042088	0.229828	0.05942	0.046737	0.278168	0.155504	0.145469	0.026362	0.30092	6.59374	5.74257	0.042582	0.089626	0.06428	0.04188	0.063115	0.040991	0.042752	0.102557	0	0	0.196037	0.038962	0.113623	11.8692	0.042839	0.049024	0	0.232248	0.0132778	2.91266	up
ENST00000589372	UBL5-205	0.010347	0.034996	0.049104	0.022459	0.010546	0.050622	0.006811	0.018976	0.061334	0.05981	0.074265	0.333032	0.009287	0.080825	0.00577	0.010809	0.298808	0.021616	0.020869	0.020955	0.052482	0.000252	0.003332	0.013894	0.027111	1.24474	0.000353	0.002037	0.012863	0.011422	0.00795272	2.91265	up
ENST00000530585	RPL27A-207	0.002123	0.013459	0.108982	0.41971	0.129398	0.483779	0.138944	0.06169	0.058539	0.169582	0.456331	2.58921	0.369361	0.048004	1.51366	0.09054	0.047889	0.00122	0.036229	0.166813	0.004824	0.003074	0.12494	0.003529	0.07095	0.066366	0.129382	0.229626	7.70971	0.068831	0.00924519	2.90806	up
ENST00000597529	EMP3-207	0.059829	0.002612	0.021828	0.181893	0.226533	0.0397	0.004214	0.120695	0.002294	0.156297	0.077732	0.031978	0.098907	0.005879	1.99744	0.456733	0.335242	0.008705	0.001584	0.003554	0	0.693888	0.04505	0	0.002841	0.007351	6.43608	0.002106	6.9e-05	0.531029	0.00952989	2.90581	up
ENST00000593564	LSM4-202	0.289984	0.07449	0.088084	0.042658	0.263565	0.017851	0.725596	0.131167	0.588084	1.97667	0.006552	0.006268	1.7625	1.89447	0.000741	0.487232	8.91306	1.16928	1.1503	1.5428	21.7432	0	0.438104	1.95001	0.457922	0	0	0.217316	11.6874	0.806718	0.0136808	2.90441	up
ENST00000465087	NET1-204	0.235458	2.8e-05	0.817892	0.006828	0.352912	0.009367	0.000204	1.12865	0.173133	0.580167	0.511674	0.000876	1.90291	1.89289	0.113398	2.34498	3.4e-05	0.094095	0.044488	0.163003	0.388419	4.95394	4.40344	19.2905	1e-06	0.058404	7.75233	0.123804	0.315644	0.085451	0.00718885	2.90269	up
MSTRG.83536.8	MSTRG.83536.8	0.021536	0	0.052921	0.00591	0.00299	0	0.028717	0.004959	0	0.408763	0	0.050692	0.001173	0.102286	1.51031	0.007771	2.23667	0.060765	2.1e-05	0.930104	0	0	0	0	0	0	0	0.004189	0	0	0.0472658	2.89596	up
ENST00000490122	GNAI2-210	0.811072	0.372559	7.77836	3.96749	2.38023	1.60973	0.36441	1.17414	0.801131	5.31573	1.92459	0.581429	0.81993	1.20409	0.308112	0.871499	2.82428	51.9953	0.577166	36.1501	2.9212	103.359	0.475825	0	0.123926	0	0.261144	0.223575	1.56219	12.4416	0.0127332	2.89527	up
ENST00000326351	WASHC3-202	0.002306	0	0.019843	0	0.061678	0.023208	0.005711	0	0.091298	4.62343	7.38388	0.46889	0.00372	0.428492	0.009921	0.016589	15.9476	0.008324	0.029442	0.033748	1.39538	2.3858	0.027092	0	6.29068	0	7.24106	1.21158	5.08311	0.049807	0.0483691	2.88957	up
ENST00000465871	SSB-207	0.027816	0.013952	0.553384	0.168584	0.636141	0.245079	0.289722	0.074572	0.01837	0.072391	0.366198	0.300952	4.31907	0.023856	1.07742	3.88237	0.790189	0.882922	0.219901	0.219215	0.056085	0	4.22898	0.022964	4.9209	0.230538	0.000765	0.287281	5.09022	0.060585	0.00941576	2.88458	up
ENST00000552461	RPLP0-226	0	0.744457	3.49862	48.6104	2.66205	0.486243	0.468561	4.2e-05	0.165153	7.17256	157.93	0.148013	2.92586	0.141574	0.084474	2.19293	130.725	0.629186	4.4e-05	61.3923	18.4055	0.52059	1.12762	86.2343	0	26.4911	5.91678	45.7228	77.7738	2e-06	0.0266328	2.88093	up
ENST00000521338	PCM1-213	0.053034	0.01847	0.776725	0	0.016948	0.112915	0.069912	0.10464	0.022508	0.121484	5.12681	0.158178	0.043556	5.82056	0.017353	0	0.223608	0.050668	0.000292	0.070558	0	0.019546	0.808103	15.0181	0	0.033809	0.012227	0.164935	0.032059	0.035793	0.0294868	2.87472	up
ENST00000467275	ATG3-204	0.187665	0.001333	0.211466	0.038151	0.077468	0.148028	0.07849	0.113446	0.050152	0.025678	0.002003	0.000683	0.136795	0.110056	0.189677	0.081353	0.524001	0.314368	0.100794	0.786516	0.017982	0	0.021251	0.087493	0.010198	11.37	0.006644	2.80199	0.000355	0.025705	0.00879418	2.86396	up
ENST00000587642	WBP2-207	0.011438	0.029502	0.532601	0	0	0.347725	0.003293	0.000307	4.7e-05	0.046992	0.036505	0.465535	0.003667	0.013709	0.135739	2.4e-05	0.002968	0.10777	0.166113	0.002434	0.012771	0.01705	3.42005	0	0.272772	2.49643	0.007296	0.768029	0.024772	0.007511	0.0370117	2.86255	up
ENST00000484150	LBH-209	2.78624	0.048509	16.4171	0.188103	0.001028	0.051078	6.91184	0.681097	0.009487	0.988674	0.248797	1.2175	0.101746	16.2213	13.2623	16.6355	51.6331	0.248154	0.124413	16.8147	0.125708	0.533118	43.04	0.074626	5.9792	59.7403	26.8166	4.90289	0.101053	0.197959	0.0139256	2.86109	up
ENST00000556052	ACIN1-219	1.4e-05	0.680664	0.086757	0.059488	0.00322	0.074188	0.000238	0.045592	0.001188	0.634682	0.062491	6.01283	0.001624	0.074078	0.41293	0.060031	0.059596	0.048545	0.01282	0.026005	0.087876	0	5.57689	0.011479	0.007985	0.000716	3.2983	3.43591	1.72526	0.017809	0.0269229	2.85942	up
ENST00000511024	FAM53C-207	0.002151	0	0.422967	0.063905	0.281807	0	0.003256	0.007984	0	0.353611	0.644792	0.071638	0.010012	0	1.03393	0.400698	2.32653	0	0.056489	0.922946	1.2191	0	0.607132	0	0.635922	0	0	0.308725	0	3.18316	0.0401832	2.85599	up
ENST00000599698	PRAM1-203	0.002823	0	0	0	9e-06	0.942805	0.01202	0	0.000159	0	0	0	0.005265	4.02084	0.638802	0.548918	0.000778	0	3.05839	0.133209	0	0	0.009574	0.116293	0.158895	0	0.09068	0.30497	0.029624	0.000724	0.0404683	2.84884	up
ENST00000571346	PRPF8-202	0	0	2.50304	0	0.113451	0	3.99806	0.09631	0.480826	0.803333	0.171789	6.45708	0.369496	0.957748	0.158763	0.057662	4.20033	4.64637	7.49222	4.03795	18.407	8.91003	0	15.9844	0.03874	15.1588	0.408606	0.733739	0	6.25963	0.0182486	2.83555	up
ENST00000570985	PSMB10-203	0.403073	0.312166	0.223971	7.9718	0.544903	15.1864	0.221712	0	0.256518	0.561397	34.33	0	0.986851	0.603418	1.26325	6.11415	34.4273	27.8367	17.3302	0.230892	0.143904	0	5.2024	0	0.052881	15.0869	0.010513	87.1961	0.448919	4.04696	0.0436677	2.83488	up
ENST00000546476	ANKRD13A-202	0.054674	0.088592	0.296375	0.116647	0.159745	0	0.332002	0.045703	0.374039	0.63992	8.05949	0.441314	0.14894	0.062948	0.401866	0.129278	0.803541	0.024429	0.008849	0.591592	0	0.028293	2.42556	0	7.77151	0.065049	0.037504	5.54665	2.00482	3.75482	0.0238379	2.83024	up
ENST00000480182	MZT2B-206	0.037086	0	0.168293	0.114271	0.724863	1.35636	0.036191	0.00233	2.5636	0.276572	0	0.022173	0.055438	0	0.011355	5.63699	0.281452	5.53722	4.19262	0.035094	0.147402	0.089447	5.00166	0	0.096035	44.8228	0.010593	0.028669	26.6847	6.76804	0.0484431	2.82844	up
ENST00000492506	HDAC3-213	0.013812	0.024743	0.40364	0.044511	0.024962	0.036928	0.024369	0.027878	0.01429	0.059781	0.119603	0	0.667565	0.015508	0.014883	0.028543	0.026145	1.23972	0.012322	0.119205	1.11585	0.016953	0	0	0.009554	0.009682	0.037575	0.006303	0.030122	0.024048	0.0159051	2.81595	up
ENST00000468447	MKRN1-205	1.61499	0.716815	4.24002	3.87399	0.605329	16.5596	3.64033	1.86729	0.215429	6.861	4.27638	1.62274	1.12614	3.31552	0.930366	1.17142	1.69622	48.1341	3.36131	1.58722	156.563	0.882605	0.491475	0.052185	1.75097	1.65271	0.239841	0.70763	0.447248	159.105	0.0133798	2.81567	up
ENST00000519504	SLA-211	0.006694	0.006385	0.053754	1.11291	0.003145	0.131767	0.001091	0.016708	0.005429	0.081373	0.024153	0.331635	0.001302	0.013267	0.003421	0.000329	0.005685	0.018205	0.001403	0.008786	7.64635	6.89224	0.034584	0.268704	0.231722	0.005746	0.016415	0.165455	0.038306	0.06634	0.0341635	2.80783	up
MSTRG.176596.494	MSTRG.176596.494	0.000618	0	0	0.645057	1.45763	0.597134	0.142429	0.007642	0.197443	0.193925	1.58448	0.377825	0.00011	0.866713	0.008593	0.001405	0.192182	0.690569	0.530714	0.72717	1.01059	0.510507	1.27172	1.62797	0.000198	1.14285	0.043944	21.245	0.826061	0.621644	0.022531	2.80779	up
ENST00000568901	FUS-211	0.037356	0.031506	0.294161	0	0.03478	0.115866	0	0	0.024151	0.320387	0	0.727895	0.276048	5.95408	1.10066	0.31208	0.154044	0.086237	0	0.055065	0.030109	0	0.020225	0	0	0	0.01715	0	0	0.056458	0.0287313	2.80676	up
ENST00000610190	PAFAH1B1-213	0.001211	0.15565	0.206059	0	0.041813	1.40798	0.074286	0	0.00775	0.339635	0.255811	0.043046	3.41037	3.14178	0.178816	0.428291	0.027216	1.64373	0.034356	0.024256	0	0.201157	0.001611	0	2.28714	4.12627	0.021847	0.062495	0.197962	0.021642	0.0230814	2.80437	up
ENST00000561017	ZFAND6-219	0.405834	0.106551	0.653704	0.000799	0.125733	0.820566	0.084542	0	0.025392	11.6298	0.541941	0.391283	1.42475	16.8426	1.23157	0.085574	25.0889	18.2194	0.655871	0.14892	7.60053	14.643	0.015312	0.04313	0.120947	5.92136	0.070878	2.39856	0.97944	1.22522	0.0154418	2.8041	up
ENST00000559619	MORF4L1-216	0.159418	0.201386	0.07205	0	0.124738	0.214725	0.359057	0.085415	0.005447	0	31.1891	0.273048	0.349894	0.192458	0.105313	1.06498	0.710855	0.018974	0.068522	0.127723	0	0	0.293174	0	0.049484	0.014093	0.309002	0.305805	0	0.19747	0.0168087	2.79347	up
ENST00000597291	EMC8-205	0.000862	0.002529	0.25988	0	0.000885	0.745691	0.000693	0.008481	0.000195	0.006143	0.529572	0.716148	2.84639	0.000115	0.042768	0.00015	0.001317	0.000887	1.26598	0.000749	0.000646	0.31942	0.000244	1.41756	0	0.998674	1.0574	1.10307	0.001046	0.00033	0.0380862	2.77816	up
ENST00000509443	NDUFS4-206	0.894221	0.000188	0.689777	0.641159	0.057786	0.749552	1.34047	0.507036	0.216659	0.571853	1.1199	0.001349	0.280888	0.121345	0.154249	9.38399	18.9481	0.498678	4.17934	0.017789	0	0.161145	0.064668	7.11948	0.121205	0.01334	0.33728	4.36745	10.5332	0.094333	0.0181539	2.77317	up
ENST00000525828	RPS13-203	1.97438	0.075329	4.23253	1.46819	3.4967	1.15434	0.540083	0.189783	0.894403	18.7666	46.5929	0.775149	0.477771	1.11263	1.34018	1.33206	1.85472	0.203276	1.99439	54.5346	1.0754	1.23608	0.415232	265.788	0.307514	0.190589	0.018668	2.75243	0.765673	0.254795	0.0176446	2.77048	up
ENST00000475080	POLE3-203	0.040492	0.129037	0.876952	0.15802	0.124139	1.35521	0.294153	0.286929	0.052397	0.052484	3.64284	6.08161	0.085465	0.051195	0.113859	0.078774	0.343989	0.219952	0.061039	0.609312	0.001449	0.058484	0.01699	0.000184	2.73022	16.2105	3.09237	0.221289	0.000108	16.8882	0.0216465	2.76159	up
ENST00000568485	E2F4-210	9.4e-05	1.0273	0.603497	0.377851	0	0.002985	0.000763	0.482679	2e-06	0.123227	0.000943	0.01241	0.193097	1.39925	1.97759	0.000277	0.052307	0.005557	0.070571	4.51422	19.6	2.1e-05	0.000212	0	0.213369	18.8356	1.37039	0.040905	0	0.001391	0.0485135	2.75937	up
ENST00000550343	NACA-214	0.434279	0.160029	0.129129	0.244345	0.226585	0.000692	0.163972	2.61751	0.241643	4.21429	0.466147	0.200209	0.330409	1.78772	0.196591	0.009761	0.237749	0.127093	4.51989	0.586367	19.5248	3.52902	10.3991	45.0211	4.65667	3.36733	0.803361	5.55659	2.86479	0.122765	0.0127065	2.75621	up
ENST00000541503	ERC1-211	0.092262	0.104905	0.129165	0.115916	3.34868	0.136951	0.107551	0.106173	0.411759	0.136353	4.104	3.80567	6.1697	0.026729	1.53143	0.340133	2.55318	8.57377	0.019405	12.6812	22.5768	0	0.399441	0.038004	0	0	0.055363	3.66605	24.504	0.028416	0.0280061	2.75615	up
ENST00000614136	SRSF3-205	0.015341	0.063027	0.000888	0.000582	0.025253	0.201136	0.054993	0.05295	0.032482	0.001058	0.004698	8.90014	0.024455	0.008784	0.000942	0.061573	0.000759	0.046629	0.016388	0.017826	0.000115	0.052168	0.001328	0.081056	0.000247	0.018274	0.023012	0.003397	0.018517	0.103958	0.0287179	2.75157	up
ENST00000538503	KDM2B-209	0	0	1.51144	0	0.280753	0.570262	0.031108	0	0.001953	0	0.683821	0	0.246819	0	0.117959	0.661273	0.709508	0.635621	0.014192	1.31528	0.113847	0.170128	0.659762	0.80622	0.608539	1.4e-05	1.06532	0.002654	4.71196	1.79472	0.0343797	2.75008	up
ENST00000484404	ITGA4-210	0.025251	0.013845	0.129671	7.05499	0.565971	0.24297	0.035653	0.000204	0.089278	7.33813	10.8458	0	0.098645	9.14474	0	0.449856	4.56215	0.399529	0.290003	0.150952	8.81799	10.5128	2.06549	0	10.2961	35.3674	1.58386	27.644	26.9413	0.284788	0.0271929	2.74613	up
ENST00000460064	CCDC50-203	0.228045	0.669848	0.2188	0.28203	0.111909	0.167799	0.065113	0.220726	0.033964	0.728985	0.487653	0.278589	0.03496	0.153181	0.426364	0.122661	1.33203	0.051091	0.046801	0.432393	0.082312	0.015272	1.3258	1.13206	0.03172	0.01513	37.637	0.079552	0.05065	0.101868	0.0225192	2.73851	up
ENST00000465354	PARK7-206	0.026249	0.010606	2.15046	0.165829	0.110187	0.083995	0.182551	0.612704	0.09736	2.58866	4.3142	0.051002	0.106283	0.041278	0.144592	0.317073	0.381684	0.101224	0.060727	1.12171	7.35478	0.04823	0.242277	0	0.230295	0	0.299947	0.336286	0.24342	0.25232	0.0226199	2.72845	up
ENST00000495322	TRIP12-217	0.013868	0.004543	0.025087	0.131457	0.009968	2.44259	0.003136	0.008269	0.005641	0.031106	0.042147	4.07118	0.007166	0.281724	0.040153	0.007605	27.1526	1.66216	0.007882	0.158426	1.65527	0.08158	0.040341	0.053979	0.058645	0.008302	0.005737	0.005273	0.009542	0.156432	0.0401417	2.71733	up
ENST00000592138	TPM4-214	0.285344	0.004026	0.021699	0.053858	0.002604	0.000897	0.129014	0.41998	0.026034	0.348406	0.169514	2.29646	0.037088	0.005568	1.49212	2.44397	1.88173	2.16557	0.01325	0.058754	0.038275	0.115523	1.28739	0.004009	0.072572	0.034508	0.125292	1.99375	0.000354	0.057258	0.0151939	2.71691	up
ENST00000461447	GLUL-205	0.031335	0.792868	0.113129	0.007082	0.158235	0.06133	0.026274	0.178802	0.088906	2.55129	0.076735	0.007529	0.009469	0.136554	9.79656	1.48171	0.157778	2.20812	0.102225	0.015313	6.39025	0.34067	0.075997	0	0.110103	0.021706	1.3e-05	0.050742	33.1818	0.028582	0.0397115	2.71481	up
ENST00000544764	WBP11-205	0.380031	0	8.05995	0.007785	0.493659	0.502312	0.097746	0	0.208772	0.236028	0	0	2.45374	0	1.2896	5.55806	0	0.006204	0.265397	5.16496	2.17749	2.09601	11.7407	0	0.534876	6.83328	0.998013	9.51494	0	6.56269	0.0448117	2.71342	up
ENST00000518500	TPD52-207	0.026031	0.249106	0.014502	0.035708	0.053375	1.03625	0.003026	0.003268	0.278485	11.1684	0.456618	0.26184	0.142389	1.16413	3.47068	0.015065	0.130598	0.100922	0.000433	0.100154	34.4594	7.49943	0.134248	10.8997	0.008266	13.6199	0.102394	30.9987	0.192265	0.017128	0.04117	2.71068	up
ENST00000532409	CTSB-225	0.302261	1.3399	0.530036	7.08625	1.12504	0.759987	0.244787	0.086608	0.289588	0.469668	7.11845	0.044331	0.075935	0.327959	0.246554	0.045962	18.2392	0.281168	1.44391	0.451869	0.007192	29.9828	22.8204	95.6083	0.080462	0.016293	0.000173	0.073773	0.210417	0.238951	0.0335386	2.71014	up
ENST00000650793	PSMB8-207	1.00819	0.112986	0.355382	0.299702	0.109273	0.081706	0.423048	0.041316	0.08677	0.301401	3.29663	4.34546	0.042529	0.090907	0.050107	0.239419	0.074227	3.88504	0.156881	0.139491	5.08083	2.41087	1.93611	0.067792	0.209437	0.0315	0.620191	8.70129	0.070761	0.475157	0.00921035	2.70869	up
ENST00000477537	HLA-DMB-260	0.050787	0.000306	0.047218	0	0.000764	0	0.001158	0.248692	0.034984	0.218425	0	6e-06	0.001119	0.024401	0.773362	0.002219	3.08706	0.008642	0.002586	0.001867	0.118436	0	0.143328	0	0.046732	0.019833	0	0	0	1.57521	0.0496915	2.6967	up
ENST00000513228	SMN1-208	0.024095	0.149856	0.083788	0	0.245306	0.435911	0.081428	0.114144	0	0	0.124985	0	0.128556	0	0.025725	0.096993	0.043287	0.076459	0.180659	0.263414	14.1573	0	1.09735	0	0	0	0.484387	0.082746	0	0.118023	0.0413754	2.69451	up
ENST00000471197	ZFAND5-206	0.046436	0.207542	0.117904	0.532488	0.013046	0.098422	0.094814	0.16361	0.018514	0.001762	26.3877	1.93212	0.120447	0.250045	0.080805	0.237909	0	2.86681	0.074625	0.120372	0.193046	0	0.000359	0	0	0	0.046122	0.064385	0	5.17802	0.0438814	2.69142	up
ENST00000475506	SDHB-205	0.517021	0.920666	2.66145	0.664794	0.258144	0.340052	0.176987	0	0.193788	11.9395	0.396146	0.753604	0.227149	0.231864	0.07301	1.08714	0.357476	12.7408	0.207746	0.169919	0	49.9107	0.07124	0	0.227587	0	20.5168	0.182191	0	3.01157	0.0412036	2.67942	up
ENST00000548485	OSBPL8-208	0.089946	0.447442	0.87724	0.060558	0.107117	0.296714	0.105066	0.116376	0.115967	0.902833	1.30943	0.115803	0.333914	0.312344	0.262564	0.219557	0.141078	1.31438	0.140589	0.09388	0.594399	0.116152	0.033014	0.417716	0.597389	33.875	0.08436	0.172828	0.091973	0.28062	0.0159134	2.66908	up
ENST00000503439	ANAPC13-202	0.290902	0.22828	0.569152	0.022379	0.113316	0.286273	2.66595	0.043838	0.030612	0	0.41652	0.213903	2.76252	0.100903	1.15581	2.10969	19.2079	0.019698	2.50386	8.99892	13.7146	0	1.25976	0	0.558833	0	9.49526	0.088033	4.64799	3.63468	0.0243377	2.66678	up
ENST00000528320	PUF60-212	0.154508	0	0.004422	0.032472	0.046591	0	0.03475	0.039355	0.184746	0.289179	0.033107	0	0.01833	0.072278	0.025741	3.43941	0.744179	0.075315	0.496198	0.236659	3.09333	0	0.020177	0.166052	0.007432	0.08449	0.004392	0.301731	0.108148	0.006957	0.0173875	2.66411	up
ENST00000579402	LGALS9-210	2e-06	0.00094	0.174491	0.060131	0.065596	0.696994	0.067715	1e-05	0.08091	0.171204	0.452854	2.7e-05	2e-06	0	0.148628	1e-06	0.023918	1e-05	0.095255	0.129737	0.043061	0.070341	0.001328	0	0	0	0.03408	1.14894	0	9.0366	0.043264	2.65474	up
ENST00000571791	ARRB2-209	0.039621	0	0.40603	0	0.028309	0.202147	0.013528	0.091225	5.4e-05	0.510138	0.353394	0.005843	6.2e-05	0.220809	0.050317	0.051521	0.148492	0.078024	0.007489	0.257053	2.39177	0.44481	0.404285	0	0.000871	0.908982	0.058077	5.4203	0.067805	0.218049	0.0322102	2.64416	up
ENST00000567947	CBFB-208	0.121407	0.005013	0.005178	0	0.025099	0.006548	3e-05	0.039987	0.051319	0.334167	0.225724	0	0.01546	0.214749	0.046557	0.000995	0.143781	0.002104	0.080192	1.48415	0.188637	7.82026	0.01005	0	0.08576	0.038029	0.019269	0.009372	0	0.122835	0.0259917	2.64097	up
ENST00000524681	CTSW-202	0.026718	0.01484	0.132572	0.065571	0.004014	0.08469	0.04358	0.360207	0.250744	0.118426	0.301715	0.164385	0.004235	0.053381	0	1.13546	0	0	0.018481	0.713657	0	0	4.6e-05	0	0.035776	5.27219	0	5.04884	0.023251	0.045415	0.0435612	2.63454	up
ENST00000536521	PTPN6-208	0.162079	1.52428	0.052234	6.51031	1.01988	0.767748	0.113108	0.014839	0.552501	0.243529	1.26158	1.14108	0.138234	0.073651	4.97839	19.0832	21.8772	0.268661	0.458348	0.384329	0.657794	0.013372	0.174975	5.58541	0.415129	0.681241	10.6562	5.71086	21.1164	0.342364	0.0113035	2.62514	up
ENST00000394114	CASC3-202	0.06414	0	0.061456	0	0	0.032929	0.021681	0.036195	0	0.033694	0.120682	0.049293	0.087353	0.023241	0.033579	0.132799	0.208324	0.01978	0.015392	0	0.253961	0.011072	0.027596	0	0	0.013868	0.042831	0.030102	0.02001	0.130829	0.0231709	2.6236	up
ENST00000538451	LDHA-216	0.444572	0	0.249011	0.219728	0.56575	1.29027	10.9502	1.21897	0.102426	0.929776	0	0.285149	9.43922	12.4752	4.15067	0.17676	2.71095	0.441885	8.07684	0.743586	5.26007	0	1.55604	8.56759	7.13305	72.2437	34.6995	6.44744	2.61419	61.8589	0.0239584	2.61722	up
ENST00000480768	GTF2A2-207	0.003526	0.162799	0.016611	0.335198	0.012447	0.010353	1.05255	0.000652	1.23807	0.004501	0.138069	0.154719	0.33106	0.550098	0.054352	0.041728	3.1066	0.002901	0.001732	0.006575	0.002205	12.7776	0.309277	0	5.51049	0.015433	2.28716	7.35585	2.1102	4.32279	0.0374521	2.61531	up
ENST00000495712	TLN1-208	0	0	0.16336	0	0.274792	0.181602	0.141424	0.121133	0.025077	0	0.219933	0.046753	0.049318	0.070956	1.48041	0.118022	0.876417	6.86394	0	0.022577	0.035355	0.020152	0.008726	0	0.018511	0.036478	0.298427	0.009741	0.065929	0.271606	0.030696	2.61467	up
MSTRG.181346.11	MSTRG.181346.11	0.480875	0.461681	0	0	0.085909	0	0.075343	0.077972	0.869875	0	2.11565	0	4.5314	0.078853	2.72994	1.83837	0.863966	0	0.20879	1.10587	0	3.0409	1.34475	0	0.042228	3.94267	0.290893	0.774569	1.89526	0	0.0445794	2.61419	up
ENST00000477177	NDUFB5-208	0.023405	0.009591	0.165864	0.425751	0.02945	0.087683	0.043624	0.334769	0.039454	0.158317	2.91262	0.534244	0.032594	4.8728	0.137164	0.029349	0.24177	0.008282	0.032093	0.03188	0.070807	0.074345	0.037394	0	0.08428	0	10.2175	0.005416	0.022764	0.074791	0.0212333	2.61268	up
ENST00000560229	RPS17-204	3.35686	16.043	15.3731	13.4664	33.8085	2.71389	3.01549	5.50768	5.91123	20.9552	71.3861	0.495301	28.036	0.291481	8.06719	5.7361	22.9212	56.7106	3.16711	49.8879	137.155	445.122	78.6123	318.62	4.56373	11.3423	21.8011	44.3023	8.12154	41.9294	0.00478478	2.60973	up
ENST00000545764	TCP1-216	0.010341	0.00071	0.075718	0.076653	0.025764	0.027186	0.081173	0.170489	0.026092	0.182218	1.80268	0.221182	0.041675	0.284211	0.090185	0.054376	0.002413	0.100673	0.001554	0.332369	0.202843	0	0.018932	0	0.02329	0.009742	0.000624	0.046568	0.01812	0.022943	0.0140326	2.60869	up
ENST00000548916	NCKAP1L-205	0.087338	0.024773	0.387097	0	0.025475	0	0.01511	0	0.055119	0.37947	0	0.035251	0.000689	0.025927	0.029114	0.010209	0	0.598974	0.028408	3.56485	0.133523	2.11595	0.005974	0	7.9e-05	1.32992	0	0.012233	0.022435	0.01806	0.0409613	2.60303	up
ENST00000566086	EIF3C-208	0.345286	0.049616	0.324969	0.235722	0.00357	5.88516	0.006206	0.120282	0.104423	0.408942	42.141	5.46609	0.075262	0.004573	0.284282	0.003122	14.7339	0.511594	2.16551	0.003836	4.73497	0	3.26428	0	2.39965	28.6704	0	1.43397	0.117102	0.171033	0.0474314	2.60207	up
ENST00000528377	NDUFV1-213	0.006459	0.018283	0.025054	0.013165	0.032189	0	0.072661	0.339726	0.006609	0.190958	0	2.21833	0.000384	1.94393	0.038414	0	4.81907	0.521553	6.4e-05	0.000488	2.2e-05	0	0.002165	0.130273	0.01087	0.011773	0	0	0	0.090252	0.038081	2.59995	up
ENST00000576925	BSG-210	0.035078	0.678111	0.33815	0.622485	0.090847	0.031018	0.287448	0.19593	0.057229	0.000145	6.07917	0.948643	4.41412	0.026079	0.025512	0.058895	1.01225	5.04487	3.5543	4.04993	0.182802	0.228008	0.18627	0.234583	3.40071	0.188486	0.001476	0.032217	0.198802	0.306502	0.0172442	2.59758	up
ENST00000555319	RTRAF-205	0.001616	4e-06	0.00015	7e-06	0.04032	0.000468	0.107736	2.3e-05	0.033143	0.170902	0.000688	1.6e-05	0.087787	0.000123	1e-06	0.004688	0.23001	0.000996	0.150209	0.015682	3.60557	2.9e-05	0.012954	0	0.099477	0.008774	0.177587	1.41397	0.010562	0.130373	0.0141181	2.5816	up
ENST00000586992	PPP1R12C-204	0.017573	0	0.006375	0.00193	0.001236	0.013585	0.023316	0.002767	0.001425	0.010992	0	0.000712	0.2839	0	0.000989	0.054239	0.000828	0.035304	0.004899	0.02282	0.005348	0	0.000453	0	0.000835	0	0.001187	0.32702	0.001759	0.001018	0.0340822	2.57259	up
ENST00000494838	QARS1-222	0.094925	0	0.589596	0.333912	2.46217	1.00925	0.816866	0.561265	0.13732	7.27886	7.38197	0.950312	4.54023	10.3731	1.99244	0.123234	76.1153	0	0.852028	0.185252	0	14.4895	1.73993	0	0.259071	0	8.27788	0.982607	0.342626	2.66233	0.0310506	2.55903	up
ENST00000496641	MRPS33-208	0.048208	0.032407	0.038833	0	0.071381	0.058188	0.06074	0.000982	0.040433	0.560826	0.010415	0	0.042965	0.024033	0.15146	0.051592	0.048388	1.22433	0.72965	0.118637	1.73386	0.04101	0	10.9141	0.058625	0	0.031388	0.006355	0	0	0.0325115	2.55391	up
ENST00000591341	NDUFA11-204	0.934413	0.116509	0.102337	1.05307	0.049281	0.067704	2.10483	0.000306	0.092045	1.0139	0.498874	0.710257	0.357318	0.033317	0.402406	1.90736	33.9846	0.048839	9.31732	0.16541	12.9962	0.424358	0.115287	24.525	0.054913	3.35537	0	0.008054	0	0.045494	0.0340243	2.54284	up
ENST00000464112	RPL10A-202	0.534177	3.07476	8.72646	1.24838	30.1341	3.17525	23.6205	4.61806	1.84123	51.7491	64.7918	24.8374	21.2771	24.9976	47.5369	2.10254	45.394	17.1217	151.25	13.8979	78.7438	248.392	7.89416	31.5686	10.2595	55.0161	81.7274	174.973	1.18601	0.74538	0.0031036	2.53922	up
ENST00000616342	TAF10-205	0.020731	0.013938	0.018765	0.146471	0.184172	0.058179	0.011895	0.143158	0.022547	0.292191	2.29622	1.24429	0.100351	0.217108	0.028405	0.404132	0.006529	0.01249	0.281191	0.036328	0.008926	1.37406	0.645176	0.005952	0.411369	0.023201	2.76031	0.041163	0.238962	0.103638	0.0184986	2.53303	up
ENST00000542761	PTPN6-218	0.062768	0.069915	0.016149	0.061078	0.189793	0.768113	0.052809	0.18036	1.77859	0.761251	0.581984	1.35938	0.002334	0.13534	0.356255	3.25092	0.119271	3.35219	0.073369	0.078333	0.062331	0.020271	2.18931	0.022948	0.05082	38.017	0.112853	0.557516	1.03716	0.286558	0.0273655	2.53282	up
ENST00000546585	CS-203	0.003168	0.00511	0.057037	0.026483	0.05559	0	0.023666	0	0.217373	0.060012	0.04543	0.014681	0.013793	0.061335	0.021513	0.023894	0.926054	1.31095	0.025112	0.111625	0.010796	0.021526	0.002266	0.008239	1.24085	0.119786	0.143533	0.008779	0	0.371538	0.0217649	2.5294	up
ENST00000587875	GLYR1-206	0.037168	0.071407	0.294447	0.156814	0.062101	0.122198	0.145356	0.045804	0.025665	0	0.691571	0.195292	0.173408	0.102321	0.037062	1.04979	0.13168	0.01377	6.3e-05	0.074501	0.032244	0	0.097252	0.119815	0.038284	0	0.01085	0.022027	10.0748	0.042311	0.0203681	2.52778	up
ENST00000529437	NDUFB8-207	15.4986	0.012184	0.449746	0.483258	0.324134	0.067038	0.013213	14.6224	0.008794	1.92066	54.5679	4.96931	24.9723	22.7607	0.013341	0.222704	53.5558	7.44543	1.69566	0.118858	29.6139	27.0512	0.008413	23.7826	0.024409	50.2369	0	104.688	11.9354	4.01874	0.0316693	2.52272	up
ENST00000477711	MAP4K4-214	0.133893	0.015438	0.123828	0.125663	0.017557	0.127126	0.049614	0.135973	0.05778	0.150418	0.098738	0.031954	0.028122	2.62873	0.401157	0.133912	0.154758	0.024527	0.021323	0.021227	0	0.031879	1.24222	0	4.77101	0.023258	0.180486	0.012276	0.028668	0.002241	0.0215235	2.51986	up
ENST00000597365	PAF1-206	0.033886	0	0.150608	0.014179	0.176011	0.245974	0.431289	0.094689	0.042979	0.960203	0.063908	0.187955	0.031263	0.139535	0.076204	0.352603	0.558542	0.010209	0.000289	0.171723	0.038648	0.011738	1.98063	0.142982	0.152612	2.23246	0	0.126282	0.074	0.056292	0.0309809	2.51397	up
ENST00000496582	RPL35A-208	0.075184	0.066027	1.56497	0.222724	0.123931	0.770413	0.084493	0.122287	0.085289	0.642566	0.567175	0.162279	0.090973	0.136037	18.0226	0.158339	0.156187	0.076179	0.10719	0.067286	0.057093	0.066335	3.8349	0.064861	0.151441	0.07987	0.056861	0.089374	0.086247	0.070869	0.0303427	2.50963	up
ENST00000495924	RANBP2-204	0.060009	0.021126	0.115099	0.039475	0.105866	0.06756	0.041804	0.154135	1.07627	0.136696	1.96712	0.032	0.067072	0.181102	0.075181	2.09252	0.310891	0.058996	0.132976	10.9773	0.019486	0.015339	0.013187	0.037238	0.035367	4.58431	0.539683	0.011031	0.027093	4.80205	0.0350677	2.49549	up
ENST00000489673	ARF5-206	2.06962	0.190175	12.1667	0.823548	0.467751	3.3777	0.357047	0.339065	0.187681	44.6756	12.8898	34.2314	3.83402	50.2072	0.067924	1.04678	32.0722	25.0845	0.324377	1.46787	0.051302	0	33.2493	74.5266	43.1895	0	56.0165	0.096185	0	53.743	0.0455638	2.49331	up
ENST00000466274	NCL-208	0.014132	0.000241	0.533773	0.408637	0.227462	0.422241	0.070081	0.147463	0.065489	0.090115	0.200279	0.016144	0.272868	2.73473	0.151097	0.133967	0.21587	0.238484	0.052379	0.738239	0.051454	0.002853	0.359827	0.374904	3.7275	0.036213	0.133835	0.018817	0.091277	0.310213	0.0208312	2.49269	up
ENST00000473649	GSTK1-206	0.160578	0.457901	0.474362	1.01565	0.67463	1.8754	1.17948	0.508365	0.31468	0.135621	5.76222	10.797	0.55241	1.0735	0.396616	0.122503	5.30372	7.47868	2.03069	0.506499	19.2271	1.12446	0.194504	1.77065	1.45478	3.45323	3.33121	7.46163	0.162177	0.385973	0.00835432	2.49042	up
ENST00000630813	CHD2-220	0.20393	0.064015	0.158328	0.217404	0.147662	0.613387	0.021861	0.040969	0.329676	2.20411	1.47387	0.114985	0.066467	2.74333	0.043598	0.117508	14.2877	0.022362	1.89807	0.061375	0.029248	4.2034	0.011707	0.015792	0.008772	0.023552	0.094241	0.051673	0.021138	3.36063	0.0343774	2.47981	up
ENST00000519955	NPM1-206	0.018536	0.013965	0.096288	0.145422	0.01869	0.595077	0.077594	0.247257	0.021971	0.119738	0.58688	0.026612	0.078399	0.022999	0.094103	0.332034	0.066076	2.24777	0.047711	0.095697	0.998076	0.092937	2.25867	0.019664	0.026365	0.073701	0.066868	0.006949	0.312003	3.73975	0.0149844	2.4727	up
ENST00000375710	LDHA-202	0.072722	2.89988	0.444147	0.043808	0.073041	0.150104	0.102956	0.070144	0.04122	0.67793	14.4981	0.390479	0.534557	0.487482	0.075542	0.197164	0.095852	0.037969	0.456133	0.060662	0.163535	15.2577	0.118286	6.57893	0.320295	0.001768	0.19413	0.030333	40.5586	4.74529	0.0339096	2.46765	up
ENST00000467971	SEPTIN2-230	0.058379	0.138262	0.104313	0.52347	0	0.160387	0	0	0.0026	1.07869	0.336619	0.389913	0.108129	0.017219	0.202998	0	0.055017	0.127811	11.9877	0.004514	0.339089	1.35619	0.018058	0.394805	0.235458	0.000107	0	0.409061	0.224	0.010603	0.0463427	2.4647	up
ENST00000568743	PKM-221	0.180303	0.679186	0.046161	0.691769	0.141456	0.415524	0.113549	0.332486	0.108721	2.6755	1.6317	0.496168	0.092985	0.082224	0.13205	0.210565	0.667875	0.303216	0.11455	0.096627	0.098824	0.178	0.038868	0.395714	0.054651	0.184994	0.081595	0.147619	66.5251	0.147875	0.0401039	2.46385	up
ENST00000530924	ETS1-206	0.272572	0.033558	0.002255	0.121876	0.059165	0.200763	0.00161	0.051257	0.329835	0.456515	0.000456	0.087201	0.446522	0.307009	0.027471	0.04277	0.113373	0.03594	0.001846	0.08532	0.066178	0.0022	1.00131	0.017854	0.000961	0.001311	4.00638	0.357329	13.3493	0.05253	0.016725	2.45747	up
ENST00000570304	PSMB10-202	0.359512	0.530864	0.942157	1e-06	0.273471	0.235037	0.770065	0.077907	1.04395	3.88864	10.233	6.00738	0.328706	0.342637	0.545844	0.592645	0.20336	1.47787	0.112201	0.360845	0.655548	10.1786	4.11619	0	1.77038	0.51516	2.78651	10.3791	0.569194	0.278298	0.0120913	2.45613	up
ENST00000492144	EIF4A2-222	0.023979	0.148753	1.58617	0.512251	0.086139	0.115555	0.319036	0.056798	0.06629	0.678106	0.35627	0.267056	0.140641	0.037197	0.048744	0.075921	0.01715	0.026077	0.347313	0.266376	0.115813	0.100729	0.56019	0	0.208033	4.71437	0.201136	0.012722	0.068435	0.229292	0.041922	2.42889	up
ENST00000466765	TKT-209	0.074623	0.23101	0.019573	0.402408	0.026191	0.17152	0.843533	0.038614	0.028517	0.169579	4.91633	0.182101	0.107257	1.90847	0.017621	0.008369	0.012737	0.164757	0.052515	0.808637	0.098641	5.73454	1.30164	0.031406	0.023955	0.038255	0.003881	0.058352	0.099571	0.259732	0.0321138	2.42467	up
ENST00000549580	SNRPF-202	0.133425	0.010184	0.059862	0.027567	0.009833	0.000685	0.024077	0.016649	0.009732	0.16056	1.16565	9.3e-05	0.002853	0.000491	0.009598	0.009952	0.016551	0.022074	0.011176	0.013667	2.5e-05	0.016485	2.8e-05	2e-06	1.13927	1.69817	1.24679	0.00471	0.000134	9.5e-05	0.0224877	2.41971	up
ENST00000493362	HNRNPK-211	0.308368	0.163647	2.19942	0.006656	0.092252	0.313476	0.062433	0.135152	0.007656	0.001705	1.47637	0.175286	0.55673	0.138853	0.181294	0.044867	17.1973	0.003419	0.115699	0.07999	4.92202	0	0.050664	3.00285	0.679759	0.096979	0.058365	0.071911	1.20575	0.117785	0.0233643	2.41376	up
ENST00000487713	SAT1-208	0.00063	0.373457	0.00153	0.052519	0.055954	0.04958	0.087489	0.000931	8.3e-05	0.003024	0.000722	0.024179	0.275126	0.019602	0.003735	0.626794	0.006279	0.017084	0.333977	1.00551	6e-05	0.063665	0.530823	0	0.022357	0.782035	3.50258	5.1e-05	7.85389	8e-05	0.0231077	2.40664	up
ENST00000460800	RAP1B-209	0.058325	0.000525	0.029694	0.352798	0.007875	0.188275	0.030922	0.000753	0.025304	0.045745	0.025409	0.168315	0.00434	0.029093	0.023943	0.044788	0.008238	0.025941	0.205021	0.21374	0.012691	0.029158	0.001606	0.003549	0.066186	0.004821	0.01586	0.051699	0.047248	0.049001	0.02078	2.39569	up
ENST00000496323	SPTBN1-205	0.006306	0.098586	0.008048	0.466489	0.345041	0.019973	0.360957	0.169825	0.002234	0.463652	0.804503	1.21905	0.221141	0.456861	0.232411	0.949368	0.586759	0.352023	0.042721	0.062827	0.873064	0.048353	0.029091	0	9.10589	0.094378	0	0.022021	1.59013	0.02614	0.0258868	2.38106	up
ENST00000484167	SEPTIN2-239	0.027005	0.042924	0.000223	0.081161	9e-06	0.003992	0.490192	0.511978	0.000178	0	0	0.005343	2.04217	0.00011	0.008309	0.040984	0.00306	0.002429	5.65315	0	0.026764	0	1.79583	0.32686	0.957911	0.080552	0.264198	0.007201	0.001838	0.277798	0.0462354	2.36978	up
ENST00000465814	ARAP1-210	2.4918	0.48314	1.38598	0.126634	1.25381	0.963722	0.676067	0	0	2.07889	4.82585	0.357136	0.553253	1.52981	1.06818	0.624562	3.16325	0.693831	10.9422	6.47888	5.86267	10.1552	6.27398	0	6.41709	2.30221	13.5351	6.24399	0	0.428417	0.0315542	2.3534	up
ENST00000522632	ENY2-213	0.056869	0.070697	0.162873	0.315538	0.013837	1.64016	0.138483	0.046324	0.049128	0.022509	0.118078	3.37962	0.049063	0.556432	0.246004	0.000853	0.108549	0.039364	0.039586	0.000878	2.54821	7.15463	0.058484	0	8.17572	3.62732	0.200611	0.000199	0.610826	0.589655	0.0407751	2.35099	up
ENST00000486002	ATP5PF-208	0.085552	0.114985	1.37995	0.332083	0.209538	0.216357	0.044266	0.062262	0.063948	0.403737	0.370161	0.18233	0.060295	0.098108	0.140059	0.047503	0.30733	0.162492	0.126632	0.260922	0.09979	0.17095	0.141493	30.005	0.047425	0.297003	0.058444	0.112244	0.893865	0.809573	0.0245763	2.34937	up
ENST00000649692	HSPA9-215	0.001333	0.002402	0.009467	0.064871	0.005981	0.033585	0.007176	0.233549	0.00133	0.011831	0.048789	0.307335	0.008699	0.00885	0.003382	0.006464	0.002502	0.01803	0.001698	0.001149	0.006294	0.62249	0.0009	0.004327	0.000311	0.000985	0.001527	0.016944	0.002814	1.06663	0.0400221	2.34827	up
ENST00000649655	MED13L-224	0.003192	0	0.024644	0	0.001087	0.003207	0.000581	0	0.001552	0.236398	0.007862	0.005426	0.06481	0.043165	0.348417	0.001403	0.524016	0.108627	0.025334	0.002294	0.002295	0.001523	0.152582	0.003251	0.000703	0.000883	0.001152	0.000245	0.000661	0.002224	0.0497302	2.3294	up
ENST00000552528	PA2G4-205	0.040634	0.567047	0.031515	0.154021	0.017498	0.43103	0.023684	0.02654	0.000591	0.417801	0	0.076824	0.3278	0.079295	0.009373	0.556469	0.027355	0.064376	0.593716	0.150586	1.18545	0.028049	0.014103	0	0.06153	0.017319	0.006827	10.1438	6.1487	0.002055	0.0428147	2.32729	up
ENST00000534765	SF3B2-216	0.006636	0.014685	0.218755	0.125029	0.010526	0.047039	0.60131	0.004986	0.004412	0.086136	0.075103	0.035093	0.015932	0.00974	0.035119	0.105903	1.29499	0.012092	0.043221	0.33594	0.013107	0.007889	0.033082	0	0.031498	1.48034	3.8695	1.1983	3.61987	0.022324	0.0480117	2.31523	up
ENST00000461043	ERGIC3-211	0.015163	9.5e-05	0.226032	0.86094	0.237656	0.017246	0.081253	0.012427	0.028723	0	0	0.252316	0.143357	0.003125	0.001101	0.538288	0.62399	1.12451	0.098092	0.006971	0.000648	8.3391	0.010492	2.98417	0.381535	0.032247	0	0.020532	0	0.0129	0.0405934	2.31013	up
ENST00000477112	DDX17-208	0.002277	0.008908	0.205622	0.987938	0.054472	0.251692	0.000137	0.06256	0.023318	0.089151	0.275996	0.539764	0.163062	0.011007	0.000486	0.052506	0.040616	0.703428	0.064868	0.01776	0.059791	0	0.005261	17.4943	0.487171	0.28751	0.028908	0.355291	0.059168	0.258145	0.0337316	2.29762	up
ENST00000591151	SLC25A39-214	0.039584	0.15826	0.144199	0.11143	0.101676	0.33762	0.059119	0.071565	0.096715	1.41498	3.16872	0.123996	0.058264	3.18046	0.750223	7.22584	0.261363	0.284323	0.036978	0.231728	0.108533	0.022172	0.103807	0.107787	0.332798	0.055676	0.087086	0.013732	0.052678	0.096398	0.0242403	2.29372	up
ENST00000475744	XPO1-217	0.258375	0.025191	0.179191	0.105929	0.039271	0.198211	0.060712	0.049308	0.02432	0	0.161583	1.21409	3.25396	0.590021	0.440798	0.039513	0.603376	0.050783	0.139732	2.72432	0.039566	0	0.65171	0	0.019449	0	0	3.68178	0.031075	0.076361	0.0457241	2.29368	up
ENST00000585199	RPL19-206	1.0819	2.106	8.60819	3.21349	2.51443	2.34456	0.896316	1.12214	0.793009	5.79739	15.5804	1.21787	10.3224	2.95806	0.986125	1.552	11.204	2.36379	1.17701	3.59137	161.621	0.492757	0.263352	44.5143	0.194732	2.04774	0.51142	4.4457	0.489848	1.49238	0.0141953	2.27297	up
ENST00000478795	PDHA1-208	0.119324	2.16288	0.769255	4.10703	0.440783	0	0.273201	2.57208	0.163762	5.73632	25.9729	1.04212	0.101985	2.97531	0.105557	0.307772	0.186667	1.89438	0.05139	7.96587	12.4882	0	10.8818	0	29.5603	0.785274	20.4344	0.063257	0.123395	0.585116	0.0441931	2.27226	up
ENST00000600178	ECH1-212	0.244624	0.018823	2.91197	2.28058	0.645411	0.358239	0.039709	0.279451	0.087181	0	0.708581	0.493384	0.400721	1.95717	1.05326	1.13241	0.285184	0.593455	0.90384	0.292746	45.3585	0.385285	1.06848	0	1.04425	0.005362	0.39149	0.274993	0	2.55573	0.0494792	2.26138	up
ENST00000371870	CMPK1-201	0.090861	0.032679	0.345971	0.226197	0.104854	0.34481	0.087398	0.097534	0.055471	0.888504	0.265346	0.121231	0.064324	0.055879	7.18382	0.092937	0.118089	0.074167	0.106483	0.070752	0.344778	0.076944	0.044812	13.3151	0.060384	0.017348	0.05292	0.122888	0.144791	0.120335	0.0313319	2.25862	up
ENST00000490651	G6PD-209	0.092088	0.146889	0.902351	0	0.175876	0.212527	0.470366	2.63673	2.73096	11.3415	1.90758	0.119112	0.036592	1.74052	2.44545	0.054358	9.20012	0.211009	8.91811	4.67717	6.49829	7.03524	0.106812	68.5944	12.747	1.01134	4.08205	0.916508	1.7187	25.5451	0.0401727	2.25054	up
ENST00000568232	CLK3-222	0.051876	1.309	0.407344	0.034456	0.059727	5.05569	0.356266	0.434533	0.932677	1.2768	15.7675	1.01503	2.21486	7.20359	7.87455	0.166483	2.34965	0.619011	4.38712	0.493439	0	0.001534	2.98957	7.32201	0.018201	0.043665	1.8085	16.932	0.02027	3.19091	0.0303493	2.24546	up
ENST00000590098	PRKCSH-211	0.007852	0.000165	0	0.098226	0.068662	0.378131	0.004047	0	0.056139	0.002482	0.203691	0.099576	9.9e-05	0.007594	0.056287	0.057672	0.002556	0.24285	0.752032	0.037461	0	0	0.004907	0	0.027697	4.1851	1e-05	0.000237	0.398335	1.27156	0.0469656	2.23885	up
ENST00000507126	SRP72-203	0.037432	0.032257	0.152958	0.059071	0.032877	0.640053	0.068881	0.012835	0.048056	0.603833	0.270528	0.078875	0.813938	0.047074	1.15419	0.019502	0.064119	0.01231	0.597401	0.198308	2.17414	2.81525	0.008992	6.2079	0.010407	0.127844	1.12853	0.009539	0.013954	0.05127	0.0389269	2.22679	up
ENST00000598134	CD37-214	0.15106	0.384096	0.202283	0.062833	0.03228	1.07163	0.053087	0.104103	0.004705	0.13823	0.005441	0.019331	0.007826	0.021941	0.075691	0.170359	0.349925	3.65481	0.00173	0.005861	0.251001	0.040093	0.539446	0.035653	0.008397	2.06404	0.330134	0.079026	0.112148	0.010715	0.0459103	2.21323	up
ENST00000461440	TES-205	0.237384	5.66973	0.357436	1.06481	2.13148	1.2089	1.8072	2.60148	0.424012	15.5955	21.651	50.0269	1.14011	3.53872	1.15864	2.16966	25.5065	4.89197	8.79825	2.39892	22.2897	30.5703	0.615959	32.8087	42.1409	36.6991	0.02225	0.298539	12.6661	3.72282	0.0177081	2.2026	up
ENST00000508646	DAP-204	0.144854	0.030846	0.02256	0.062605	0.040814	0.206427	0.200679	0.017007	0.023241	4.17549	0.030114	0.040684	13.0203	0.122633	0.738528	0.032466	0.060131	0.000484	0.04193	0.041523	5.52398	0.015876	0.334186	0.040808	0.002048	0.397565	0.413706	4.29075	0.405893	0.297089	0.044253	2.19768	up
ENST00000472202	ATP5F1C-207	1.41342	0.38129	3.38101	0.89668	0.178959	0.776258	0.14607	0.232755	0.340333	1.71649	1.98394	0.009375	0.088013	25.3252	0.538478	0.623816	10.9878	1.20681	0.160186	0.255409	0.684739	0.354301	0.511149	0	0.210868	0.380479	35.3835	0.828274	1.73925	0.021205	0.038106	2.1899	up
ENST00000460218	CALM2-205	0.312829	0.05139	2.5261	0.00644	1.1098	1.45164	0.346033	0.503565	1.13218	1.18655	0.501931	0.186751	1.88363	3.40838	0.166222	0.647215	0.716276	1.19935	1.60629	0.114207	21.2583	10.2446	0.002175	2.51977	0.048783	0.050787	23.7167	0.633367	0.170972	0.004961	0.0376163	2.18762	up
ENST00000485947	VIM-205	6.08407	5.94742	14.6992	5.41514	7.26135	23.4812	9.1747	4.35556	2.71528	2.62484	21.723	7.27424	15.1402	144.977	6.62049	26.8735	6.7676	83.1034	48.3083	56.9696	5.38115	3.05214	2.28497	4.57804	4.23835	2.90842	2.55631	4.04937	6.52978	17.9131	0.00948352	2.17735	up
ENST00000563275	PKM-208	0.069682	0.274437	0.542161	0.227972	0.444299	0.384938	1.06093	0.23944	0.638012	3.73058	2.01116	0.066025	0.528765	7.03447	0.586898	0.847636	0.501695	0.169778	0.945545	1.67613	0.269063	0.042567	4.4497	8.28092	0.083467	0.25825	0.019182	0.115385	2.84954	12.3405	0.0277044	2.17239	up
ENST00000506201	EXOSC9-205	0.709954	0	1.83403	0.081405	0.596699	0	0.20473	9.87994	0.016699	0.343797	6.36336	3.16406	8.88735	9.73198	7.11724	10.3996	6.7273	4.95901	4.27491	10.8864	0.361895	1.33071	1.01529	0.023037	1.57152	0	0.172984	6.98341	5.64065	0	0.0390363	2.16814	up
ENST00000553808	WARS1-211	0.221043	3.36723	2.16799	0.27566	0.713527	2.94128	1.61414	0.301704	2.07181	2.01986	8.96136	1.52234	1.98914	1.61582	0.954063	0.882082	0.52258	0.490149	6.72573	1.64639	16.9966	24.111	0.076145	0	0.549923	0.000634	2.37026	0	93.9989	1.85211	0.0333211	2.16791	up
ENST00000549533	RPL18-207	16.4032	7.77906	5.69417	11.2539	16.7576	11.534	17.848	6.82068	12.5981	13.454	7.42952	17.7413	9.135	3.81391	18.8023	34.1567	13.1305	14.0672	8.28278	16.1936	74.4955	88.9584	78.4216	176.306	113.527	91.9339	99.6636	99.7328	117.812	89.3325	0.00369145	2.16464	up
ENST00000524864	RPS25-201	0.509574	0.117148	0.236197	0.094309	0.867541	2.98946	0.208229	0.064736	0.028029	1.13711	0.421429	8.45409	0.48407	0.514606	0.558553	1.27832	0.113577	0.21154	0.742407	0.529749	0.026135	0.143308	0.100467	0.020533	0.008496	0.008496	7.02147	11.0266	0.073412	0.135787	0.0432099	2.1487	up
ENST00000590899	RAB8A-206	0.190138	0.459223	0.01388	0.113832	0.060571	0.048233	0.151351	0.176814	0.107327	0.253425	0.237987	0.316779	0.04961	0.239735	0.015078	0.277816	0.187539	0.003494	0.157737	0.076632	8.21447	2.4e-05	0.315397	0.000765	0.221996	0.578428	4.37971	0.070143	0	0.284116	0.0257848	2.14799	up
ENST00000481667	BCL7B-209	0.042992	0.042365	0.025216	0.147267	0.156906	0.245318	0.096822	0.215179	0.003778	0.843603	0.392805	0.212611	0.029894	2.89995	0.06913	0.057254	0.063462	0.005814	0.013161	0.664556	4.59732	0.065281	0.018305	0	0.013705	0	0.474894	0.149724	0.00065	0.007165	0.031663	2.14533	up
MSTRG.176601.72	MSTRG.176601.72	1.6336	14.4064	105.488	4.33136	69.4463	30.3485	17.197	60.0314	18.0068	220.616	1.62905	3.55565	3.88086	0.07962	54.275	1.14691	10.8484	45.2631	19.4286	28.3973	3.74032	1.60818	0.719337	529.975	566.323	1011.21	334.604	383.363	9.79589	11.0609	0.0417635	2.14521	up
ENST00000583399	CNDP2-222	0.364483	16.4443	6.30878	14.7672	0.012605	0.565394	0.180286	36.7655	7.18683	0.290214	18.4475	37.1141	23.0558	21.2027	3.05696	77.2086	5.62782	1.82805	22.1655	10.989	0	0	23.998	178.633	56.8803	3.05581	26.9914	41.838	51.8954	11.9382	0.042107	2.13009	up
ENST00000486054	ANP32A-207	0.047203	0.010943	0.005391	0.000506	0.00024	0.059929	0.009103	0.000196	0.012116	0.003681	0.001746	0.115661	0.000449	0.339324	0.01141	0.133352	0.11062	0.000149	0.005161	0.021084	0.000172	4.8e-05	0.000109	3e-06	0.025026	0.171943	3e-06	0.018162	0.000107	0.062906	0.0358935	2.12462	up
ENST00000530119	TALDO1-204	0.132494	0.425868	0.559723	0.103332	0.370399	0.229401	0.340377	0.754462	0.159992	1.37941	13.8824	2.22382	0.087539	0.252688	0.03626	0.143188	0.14254	3.50127	0.221926	0.122973	0.078123	0.222201	0.222707	0.107135	0.119674	0.007104	10.2762	0.052672	17.2574	0.288896	0.0408722	2.10666	up
ENST00000530945	CFL1-210	0.634917	0.33244	0.774042	0.006881	0.109901	3.21564	0.139243	0.13063	0.154564	0.202625	0.034052	0.227277	0.269411	1.42701	0.370691	0.237189	0.438366	0.202079	1.85441	0.982192	0.930397	0.135101	1.68674	7.4886	0.18361	0.477414	35.2599	0.131537	0.320163	0.108609	0.0443782	2.09225	up
ENST00000520322	LCP2-204	0.086496	0.065395	0.191687	0.159323	0.261733	0.11696	0.053075	0.360412	0.254198	0.202828	0.336063	0.468819	2.2656	0.186287	0.040609	0.075126	0.23622	0.053283	0.170583	1.02125	0	0.001594	0.010904	0.542474	0.049109	8.29682	0.094676	0.012349	3.61498	0.039594	0.0412984	2.08943	up
ENST00000431461	CDC40-204	0.353692	0.160546	1.19676	0.077398	0.244506	0.349432	0.198627	0.287287	0.893025	1.76385	0.747289	4.61404	0.039979	0.124256	0.920327	0.843493	0.548719	2.93556	0.456518	0.002221	7.18279	12.5004	0.10283	0.25223	9.9296	0	0.022197	0.48671	0	0.146474	0.0438507	2.08472	up
ENST00000563985	MT2A-204	0.050365	0.314327	0.181119	0.348652	0.108432	0.133226	0.038097	0.042403	0.119775	0.322883	1.03072	0.048911	0.091338	0.052525	0.039825	0.124216	12.9689	0.109356	0.103599	0.245645	0	0.024354	0.040748	0	0.162091	0.019856	2.58401	0.022091	0.07425	0.248487	0.0445723	2.08209	up
ENST00000485076	NME2-203	0.007686	0.066717	0.0288	0.090855	0.050444	0.240048	0.084069	0.006357	0.000245	0.000528	1.22294	0.11132	0.546113	0.36919	0.244736	0.034161	0.120065	0.034649	0.013035	0.08738	7e-05	0.029012	0.03198	0.047813	0.85425	0.066409	0.003343	0.862603	3.08467	0.000228	0.0207404	2.07071	up
ENST00000468362	EIF4A2-216	0.006062	0.001689	0.026658	0.036257	0.006637	0.665737	0.309666	0.212409	0.000116	0.013104	0.025314	0.582043	0.359133	0.909379	0.563115	0.000539	0.000758	0.353021	0.258662	0.020088	0.094213	0.016488	1.23554	0	0.221545	0.335044	0.116234	2.04057	0.119987	0.13994	0.0369476	2.05508	up
ENST00000573805	SPAG7-206	0.086262	0.348732	0.753389	0.976757	0.226594	1.99089	0.3068	0.515795	0.157888	7.16779	12.316	0.378626	0.17425	0.097561	0.729359	0.438324	5.55781	1.4299	6.69989	0.29277	0.130774	1.35265	0.061206	0.079215	1.6353	5.8463	0.014175	2.8393	24.5979	2.5349	0.033266	2.02683	up
ENST00000474843	SRRM1-210	0.02451	0.04532	0.231237	0.062907	0.00702	0.165555	0.060205	0.043505	0.037837	0.106004	3.54754	0.017473	0.023384	0.043727	0.049375	0.033644	0.003187	1.0881	0.025312	0.414311	0.148639	0.012726	0.037525	0.011527	0.026701	0.113971	0.001558	0.002215	0.201647	0.017933	0.0334919	2.014	up
ENST00000515592	IK-209	0.01102	0.021209	0.055981	0.033198	0.086839	0.117996	0.045444	0.049558	0.10281	0.125491	0.091731	0.11055	0.039301	0.472452	0.013897	0.642452	0.845292	0.054764	0.038805	0.340142	0.007591	1.03387	0.005093	0.026047	0.566042	0.245537	0.00161	0.049794	0.058329	0.080326	0.0244276	1.99936	up
ENST00000599909	RPS5-208	0.213432	0.315998	0.122735	0.774025	0.117676	0.329675	0.034655	0.423807	0.095876	0.778934	1.81172	0.702812	0.110205	1.02439	0.171596	0.138307	0.170172	0.255222	0.013285	0.258421	0.029351	0.004977	0.156105	0.056701	0.041301	0.511481	2.6054	2.8764	0.144096	10.8827	0.0356935	1.99793	up
ENST00000504883	KIF2A-204	1.51141	1.53061	1.93312	0.753179	0.94372	3.48642	0.056667	0.32253	0.135382	1.99876	0	0.364	1.04047	1.25347	2.37139	6.34341	3.80333	1.8962	4.70132	1.21295	0.144789	0.182485	0.197847	4.51333	6.75072	0.001767	0	6.94	0.356555	1.18446	0.0410138	1.99508	up
ENST00000520763	MAK16-205	0.024976	0.001116	0.00332	0.376213	0.051968	0	0.119621	0	0.077828	0.07497	1.95203	0.747002	0.398529	0	0.063919	0.178091	4.29416	0.193785	0.071504	0.335891	1.23482	0	0.033253	0	0	0	0.057615	0.081739	0.03357	0.008127	0.0473887	1.97189	up
ENST00000564768	CORO1A-207	0.026092	0.017539	0.098352	0.026825	0.01829	0.054681	0.161805	0.048964	0.013215	0.078248	0.100232	1.20333	0.037213	0.015945	0.035088	0.468381	0.050546	1.21743	0.015287	0.025224	0.020178	0.008342	0.020001	0.041942	0.063099	0.034772	0.014381	0.023138	0.148483	0.026371	0.0249405	1.93959	up
ENST00000531189	NDUFB8-208	4.10786	5.11185	0.439313	8.32015	2.38456	2.70283	0.208865	4.72251	0.343691	4.32218	2.70591	5.11521	3.62249	2.22041	5.06573	20.3916	6.97868	3.13086	2.09089	1.38748	0.574029	22.5848	0.2108	2.74056	45.1306	5.57775	31.4666	0.108295	9.24274	6.62412	0.0214983	1.93837	up
ENST00000643907	SAMHD1-211	0.004621	0.001563	0.095858	0.076949	0.004628	0.000182	0.104734	0.043461	0.081784	0.342332	0.662716	1.37533	0.00172	0.391816	0.380314	0.222989	0.279329	0.016513	0.022561	0.118669	0.026602	0.025647	0.16777	0.579959	0.009836	0	0.036594	0.539736	0.146314	0.069038	0.0295547	1.90791	up
ENST00000460035	CCDC12-204	2.66873	0.204539	0.852103	0.483541	3.4291	1.40619	1.35086	5.78328	0.239624	13.661	3.39732	4.89642	5.69498	20.2932	15.1264	4.32013	22.4559	3.81525	0.648098	0.656667	16.3009	1.62382	1.16761	14.8149	14.9192	0.002484	12.2107	2.48753	11.5481	0.611565	0.0417355	1.69701	up
ENST00000554709	MAX-209	2.35747	1.46626	5.23298	2.47862	1.15243	2.21768	2.16313	13.182	0.461405	0.48908	0.097342	0.414277	5.42711	3.20866	5.6574	2.20576	35.342	1.93159	16.1263	2.92127	4.58849	7.87489	2.82041	8.40607	11.5987	11.3257	3.64157	7.49379	8.66582	2.50334	0.0464662	1.48497	up
ENST00000548725	MYL6-212	5.92943	2.75423	27.0182	33.4405	7.64554	9.09905	8.99184	4.38745	24.7669	36.5534	59.6659	52.9029	7.58407	31.8751	30.4762	9.40014	17.6221	26.3666	29.742	18.3488	24.2704	1.85044	23.0798	1.04602	37.3665	18.7553	13.7298	85.4207	4.84081	16.3238	0.0445098	1.39011	up
MSTRG.299967.2	MSTRG.299967.2	24.0762	10.3705	42.4211	97.5313	25.0274	17.2712	22.6729	78.4739	38.1403	65.6151	22.1221	72.4168	6.76082	19.526	9.6024	12.4024	18.5751	30.3513	19.8466	14.0442	0	0.383667	7.1255	0	4.59479	15.1874	4.96614	8.64134	3.79515	16.3243	0.0408571	-1.24848	down
ENST00000469511	PTPN4-209	0.177584	0.226058	1.39487	0.254626	0.120661	0.773978	0.098951	0.29018	0.08474	0	0	0.104028	0.092914	0.062945	0.074886	0.290328	0	0.130023	0.285902	0.119092	0	0	0.028769	0	0	0	0.027952	0.03104	0.038012	0.076521	0.0493303	-1.29951	down
ENST00000588085	MAPRE2-207	0.033654	0	0.171323	0.054283	0.239041	3.18916	0.049198	0.058618	0.03951	0.264942	0.224895	0.008638	0.051447	0.04787	0.163665	0.030119	0.732683	0.088255	0.085757	0.204975	0.036525	0.021471	0.011886	0	0.022898	0.015767	0.040954	0.033435	0.461091	0.00192	0.0396964	-1.31654	down
MSTRG.206945.3	MSTRG.206945.3	0.421748	1.37645	2.40461	0.448188	0.505009	0.138297	1.62066	0.075182	0.617726	0.819255	0.44115	0.055252	0.137171	0.475291	0.335701	0.010655	0.031573	0.054378	0.062025	0.100042	0.031705	0	0.110318	0.030797	0.042816	0.450055	1.15169	0.279256	0.511159	0.049609	0.0256383	-1.33426	down
ENST00000490788	HMGB1-208	0.216713	0.12512	2.77072	0.107436	0.396752	0.925561	0.077248	0.184522	0.177799	26.4898	1.23356	0.731224	0.154941	0.695218	0.347069	0.107172	1.35813	0.213772	0.344453	0.109851	1.2905	4.87246	0.027968	0.263769	0.129817	0.400117	0.121034	0.312679	0.135735	0.343712	0.0363426	-1.35533	down
ENST00000471037	SF3A1-206	0.027006	0.031187	0.7091	0	0.025777	0.254199	0.034154	0.10863	2.92003	0.409019	0.68134	0	0.075118	0.046217	0.027172	0.050791	0.066237	0.077478	0.028505	0.039707	0.019568	0.75943	0.022935	0.026434	0.026105	0	0.055102	0.039848	0.04387	0.06907	0.0459581	-1.37155	down
ENST00000575643	PSMB6-204	0.044783	0.252761	12.0949	0.121895	0.107113	0.237539	0.046164	0.656671	1.32086	0.308636	0	0.292647	0.14193	0.742855	0.093718	0.053436	1.10075	2.65491	0.220714	0.459692	1.46446	0.070886	0.320584	0.139925	0	0	0.002335	0.05635	0.167248	0.049817	0.0471932	-1.42947	down
MSTRG.316685.1	MSTRG.316685.1	5.35517	0.301338	8.2646	26.1338	2.73734	2.45753	6.84677	11.591	2.52694	7.33767	9.10464	8.29358	2.5689	5.50005	2.20243	1.80919	2.99218	1.84392	1.29501	1.10801	0.579404	1.57219	0.550482	6.61738	0.483194	4.57022	1.18497	0	0.941752	1.08208	0.0148616	-1.46189	down
ENST00000584052	RIOK3-208	0.063825	0.019033	0.78569	0.144071	0.230685	0.513957	0.067722	9.79057	0.138245	0.19515	0.025528	0.016986	0.105331	0.108185	0.152782	0.091841	0.199795	2.30157	0.053617	0.190138	0.001427	0.583444	0.110781	0.941316	0.114077	0.267498	0.017319	0.005559	0.243105	0.317846	0.0279476	-1.47195	down
MSTRG.206945.17	MSTRG.206945.17	0.915349	0.060757	5.96708	0.791739	3.4352	0.224047	1.71873	0.780205	2.58013	1.39188	2.82473	0.438244	0.344995	1.5757	0.145733	0.07915	1.40602	2.0934	0.124204	0.559124	0.054117	0	0.127366	2.07448	0	0	0.381244	0.023465	0.024021	0.185059	0.0193138	-1.53682	down
MSTRG.278784.29	MSTRG.278784.29	2.45072	0	1.87282	8.25692	3.6698	0.892648	0.122871	0.795337	1.57872	4.81657	3.58399	4.12359	0.334002	0.001976	0.64197	0.979768	0	0.883122	0.578672	0.42757	0	0	0.272787	0	0	0.013962	0.132953	0.606822	0.414467	1.37649	0.0325668	-1.54204	down
ENST00000498658	FXR1-222	0.024787	0.318357	7.50877	0.053098	0.113387	0.009917	3.53248	0.09009	0.019531	1.25259	0.38238	0.033584	0.179633	0.030546	0.03496	0.0714	0.028667	0.054844	0.18043	0.156551	0.032844	0	0.023809	0	2.05525	0.024113	0.016988	0.036908	0.036722	0.103817	0.0420252	-1.55276	down
ENST00000543714	UCP2-207	0.188678	0.222188	1.41093	25.5607	0.462064	94.8979	2.61385	0.232522	1.19023	2.1444	1.38508	0.959622	0.222944	0.976343	0.214689	0.222275	0.907601	0.232126	0.219818	0.426857	0.072031	0.258141	0.333431	37.8619	0.087296	0.173163	0.212839	1.31714	47.5324	2.40197	0.0486443	-1.56514	down
ENST00000548480	SLC25A3-210	0.259295	0.012852	0.9951	0.388446	0.125597	0.121337	0.208298	0.113743	0.500167	12.5395	1.38143	0.003555	0.13197	0.105603	0.201036	0.014423	0.025796	0.261069	0.045731	0.089932	0.000828	0.218648	0.088422	0.580134	0.043704	0	0.015716	0.02995	0.0178	0.172589	0.0151133	-1.60093	down
ENST00000472462	USP33-207	0.026904	0.211463	0.352098	0.149582	0.093625	9.24751	0.1795	0.102748	0.087332	0.194679	0.484625	0.113682	0.060373	0.131252	0.13438	0.239285	0.089007	2.20236	0	0.011877	0.094443	0.614378	0.128928	0	0	0	0.059716	0.402945	0.076908	0.052516	0.0315233	-1.63436	down
ENST00000591434	FMNL1-209	0.058836	0.061662	3.28875	0.437925	0.027282	0.097336	0.119903	0.216775	0	0.442707	0.385713	0.071895	0.063237	0.055035	0.166299	0.027763	0.066287	0.02406	0.16291	0.043632	0	0.027282	0.027756	0	0.032603	0.027452	0.053104	0.011268	0.086084	0.062218	0.00602481	-1.63472	down
ENST00000477334	RBM39-231	0.014168	0.009208	0.071223	2.31366	0.112468	0.008423	3.56847	0.04955	0.001355	0.046596	0.011671	0.233433	0.00409	0.014718	0.00749	5.2e-05	0.035196	0.720639	0.784503	0.013746	0.014736	0.005874	0.208847	1.74422	0.072446	0.556058	0.035808	0.005549	0.017675	0.012927	0.0339952	-1.64583	down
ENST00000539330	UCP2-203	0.05072	0.028899	0.387423	0.163592	0.116323	0.137181	0.819038	0.062197	1.51411	0.512436	0.181856	0.093127	0.079757	0.042729	0.053162	0.059509	0.183331	0.095127	0.047473	0.048558	0.088029	0.083651	0.045436	0.135399	0.0405	0.019197	0.036699	0.156654	0.317795	0.071864	0.0014995	-1.65056	down
ENST00000577901	VAPA-204	0.140086	0.033294	0.256137	0.168158	0.063332	0.000175	1.2679	0.225489	0.039991	0.15273	0.468636	5.3e-05	0.000186	3.2e-05	0.001024	0.084489	0.110555	0.001535	0.044298	0.101136	0.00019	0.018201	0.026915	0	2.2e-05	0.148793	0	0.079013	0	0	0.0097593	-1.6518	down
ENST00000492251	DOCK10-209	0.032209	0.100608	1.42835	0.184017	1.32502	16.9525	0.073716	0.043286	0.035524	0.262984	1.45269	0.118934	0.216201	0.067204	0.194564	0.040224	0.117554	0.060268	5.16659	0.198515	0	0	0.022412	0.603628	0.024917	0.032988	2.70981	0.039753	0	0.1862	0.0462967	-1.65295	down
ENST00000480260	AP2M1-218	0.07097	0.033389	0.566277	0.91066	2.77796	4.09174	0.186313	0.211798	0.035613	4.0578	0.448705	0.090393	0.108387	0.016057	0.398386	0.11466	0.007463	0.291703	0.07089	0.386683	0.160304	0.04106	0.046933	0.059927	0.016204	0.567882	2.98372	0.189721	0.112447	0.036356	0.00997899	-1.66619	down
MSTRG.176607.1	MSTRG.176607.1	0.935777	0.000679	8.92474	0.493188	12.6437	0.048943	0.432268	0.341115	0.090224	0.977516	2.2925	0.758426	0.213288	0.112502	0.111068	2.39615	0.074536	0.92945	0.839103	0.106744	0.071061	0.073431	0.056332	0.005147	0.039992	0.031992	0.00348	0.736154	0.103723	0.936307	0.0216359	-1.66909	down
ENST00000575471	ZNF267-206	0.016969	0.607545	7.09394	14.5947	0.688965	1.62446	2.89091	2.07885	0.12613	0.100999	1.47913	0.011225	0.003137	0.027838	0.038856	0.083417	0.030581	0.217218	0.001156	0.109794	1.16669	0.888145	0.104943	0.887755	0.009051	0.880825	3.03626	2.54854	0.010046	0.00559	0.0353057	-1.68485	down
ENST00000581767	DDX42-214	0.272507	0.00162	0.010058	0.016968	0.260993	3.44088	0.131549	3.26842	0.016011	5.21197	0.205792	0.113743	0.001102	0.11426	0.006114	0.180185	0.427611	0.650755	0.026322	0.008172	0.531703	0.037073	0.036965	0.00318	1.28548	0.627334	0.008297	0.074313	0.047236	0.758022	0.0238746	-1.68887	down
ENST00000544805	RNF10-222	0.088947	2.6529	0.1202	0.051422	0.022469	0.414112	0	9.8945	0.045899	0.679267	0.018	0.044312	0.136241	0.048972	0.141382	0.349683	0.133416	0.046843	0.608636	0.05321	0.076814	0.021296	0.023268	0	0.012744	0.022699	0.562756	0.049913	0.045283	0.002592	0.030126	-1.69107	down
MSTRG.206945.23	MSTRG.206945.23	0.961917	1.02008	2.7662	0.158242	0.379838	0.320282	0.17151	0.061779	0.592095	0.242323	0.022821	0.138672	0.073503	1.60151	0.093441	0.007144	0.012567	0.200252	0.120931	0.077674	0.05409	0.073981	0.032003	0.141084	0	0.068766	0.290554	0.084959	0.126419	0.07704	0.00457722	-1.69433	down
ENST00000492846	FMR1-212	0.0658	0.069677	0.154228	1.40853	0.003211	0.505756	0.054769	0.18044	4.81016	1.60684	0.459197	0.033488	0.025487	0.036308	0.03897	0.069896	4.75829	0.118504	0.002996	0.018398	0.541957	0.01277	0.012683	0	0.010154	0.009971	0.012387	0.023087	0	0.316373	0.0273455	-1.70625	down
ENST00000492343	ENO1-206	1.57762	0.028477	0.000878	0.000121	0.88059	3.03374	3.36621	2.47	0.967043	0.214876	0.000172	1.25127	0.276318	0.00062	0.011639	0.057099	0.000555	1.15889	0.048597	1.79378	0.441516	0.450099	0.049285	0.015023	0.618323	0.203455	0.078099	4e-06	0.085435	0.036289	0.0219299	-1.71413	down
MSTRG.318118.59	MSTRG.318118.59	0.382604	0	3.95513	19.2712	3.14799	0.535681	0.757094	0.132906	3.10222	0.248859	0.019412	0.173053	1.08876	0	0.136373	0.407832	3.83551	0.10901	0.029695	0.773973	0.022258	0	0	4.43546	0	0	0	0.001195	0.105051	1.4901	0.0478765	-1.72186	down
MSTRG.260557.2	MSTRG.260557.2	0.049314	0.056267	1.884	0.073109	0.465414	0.093724	0.679825	0.00126	0.062462	0.101241	0.171162	0.108959	0.068565	0.248905	0.039341	8.8e-05	0.063193	0.144435	0.040893	0.001139	0.0024	0.001958	0.000273	0.001624	0.163445	0.053316	0	0.005423	0.187607	0.04132	0.0112759	-1.7314	down
MSTRG.54582.14	MSTRG.54582.14	0.077815	0.144489	7.64621	0.224569	0.411026	0	0.772865	0.044811	1.51519	2.03387	4.87155	0.213505	0.165353	0.107193	0	0.407666	0.25392	0.158947	0.608391	0.161337	0	0	0	0.094003	0.91033	0.044084	0.029504	0	0.079093	0	0.0399197	-1.75217	down
ENST00000473218	RHBDD1-211	0.771877	1.90921	0.211028	4.98397	3.29952	0.404546	0.078718	8.21561	18.5884	0.004216	0.115733	1.85804	4.38349	2.70261	1.87347	0.329861	0.102558	0.459092	1.38357	0.085628	0.103997	6.06309	0.016968	0.048759	0.015811	0	0.049885	0.866104	0.040489	0.072866	0.0275221	-1.75772	down
ENST00000481353	PDCD4-206	0.864414	0.043621	2.12068	1.95513	18.8117	0.133608	0.026345	0.0633	0.207805	0.258388	4.09811	0.771196	0.030187	4.23442	0.311245	0.071861	4.34762	0.210488	2.4131	0.37494	3.43423	0.768511	0.123452	0	0.453428	0.471739	0.131272	0.064189	0.013616	0.092411	0.0267112	-1.75958	down
ENST00000526668	RPL8-204	2.51502	1.45127	1.35817	3.52226	2.98415	1.36767	3.30407	0.537824	398.883	9.06989	14.5505	9.22923	27.0163	6.37449	39.9981	5.81553	1.06579	4.00611	25.7091	18.3413	0.492986	6.89804	10.8245	0.020258	0.019669	29.5488	0.142862	34.3719	28.2734	0.242676	0.0226194	-1.76732	down
ENST00000482900	GNLY-205	0.43322	0.390351	0.018697	0.739579	0.055809	0.028799	0.101837	13.0149	0.003834	0.64323	0.222249	0.085641	0.334796	0.140298	0.013477	0.004659	0.023342	0.000784	0.331354	0.54268	0.180073	0.000997	0.00221	0.036292	0.539231	0	0	3.49491	1.8e-05	0.038217	0.0297476	-1.79879	down
MSTRG.2.10	MSTRG.2.10	0	0	0.188758	5.59455	0.32519	0	3.02091	1.4166	0.750392	0.049023	3.2891	0.267097	0.072225	0.137571	0.004871	0	0.483078	0.037271	0.107911	0.010261	0.004624	1.74437	0.069313	0.736964	0	0.107393	1.1254	0	0	0	0.0362819	-1.80204	down
ENST00000528907	UBXN1-209	1.67878	0.248018	0.309627	0.374031	0.06914	0.556483	0.412502	0.742985	14.8892	0.573464	1.23312	1.06173	0.030426	0.129712	0.032393	0.240959	4.9e-05	1.33147	0.754824	0.097686	0.087867	0.68462	0.821476	0.465187	0.219168	0.105236	0.354879	0.20838	0.795498	1.33948	0.00833608	-1.81889	down
MSTRG.60775.7	MSTRG.60775.7	0	0	1.49121	2.4053	0.30518	1.73109	3.34304	2.85129	0.00572	1.26357	2.9414	0.162291	0.448568	0.236219	0.00136	0.026655	0	0.083763	0	0.372171	0	0	0	0	0.278047	0	1.81459	0	0	0	0.0436727	-1.82288	down
ENST00000488694	MPP1-214	2.23376	0.234231	1.36779	5.82163	0.308291	0.874124	0	0.137815	0.115831	0.577219	0.729349	0.036713	0.27134	0.382477	0.171577	0.163471	0.46886	0.126632	0.988876	0.072189	0.526623	0.064241	0.044374	0	0.00839	0.001872	0.066405	0.261827	0.722607	0.317665	0.0039157	-1.82636	down
ENST00000471836	PARVG-210	0.450086	0.28727	23.9556	12.8839	0.246971	24.5138	0.044506	25.3479	0.071773	0.259023	28.1455	0.408836	0.746926	0.334061	1.32287	0.251313	1.77924	2.51871	5.34253	1.78754	0.072612	0.021688	0.043176	0	0.400773	0	0.08548	0.136292	9.67685	0.165401	0.0222473	-1.83358	down
ENST00000521631	PLPBP-204	0.42913	4.05333	0.580034	5.19513	0.488702	0.08704	1.4e-05	1.85902	4.55563	0.003488	2.15379	0	0.832761	0.000664	3.01524	0.056242	0	2.29424	0.172599	0.000186	0	0	0.087778	0	0	0.014128	0.087524	0	0	0.001018	0.03971	-1.83475	down
ENST00000551912	DDX54-209	0.012544	1.23596	0	10.6518	0.843866	4.90377	0.005204	18.6799	0.001928	0	1.27279	0.140192	0.11547	0.682841	0.430551	0.096107	0.809941	2.96663	0.001846	0.021264	0	0.042387	0.049838	0	3.65707	0.023164	0.300791	0.590275	0.071259	0	0.0489694	-1.83523	down
MSTRG.303302.14	MSTRG.303302.14	0.301379	0.001371	0.418367	0.702179	0.204405	0	0.01728	1.09313	0.065876	2.09556	0.220201	0.018164	0.115335	0.511906	0	0.077068	0.455577	0.266348	0	0	0	0	0.216017	0	0	0	0	0	0	0.053641	0.0360955	-1.83903	down
ENST00000550162	ATP5F1B-206	0.071355	0.16809	1.10502	0.218607	0.136836	0.510114	5.02067	12.2718	4.64143	0.157399	1.98959	0.070695	0.065957	0.602004	0.062187	0.054994	9.54505	0.055751	0.040054	1e-06	0.083231	0.085141	0.042843	0.122726	0.108931	0.101813	0.062824	0.071872	0.063527	0.068144	0.0206482	-1.84031	down
MSTRG.293218.5	MSTRG.293218.5	0.004956	1.33058	1.94823	11.5032	5.22911	0.729011	17.7778	0.247737	0.95677	6.24804	0.011603	2.41457	0.475158	6.68562	0.467385	0.342328	0.519461	0.027389	0.482198	0.450908	9.18266	0	0.102186	0.132889	0	0.026284	0.156372	0	0.213638	0.868513	0.0216177	-1.85582	down
ENST00000512243	SNF8-211	0.735229	0.053905	2.09454	19.7731	0.002333	0.078491	0.329741	0.547307	0.193694	0	0	0.011872	0.005058	0.632891	0.112883	0.00164	0.970895	0.225963	0.159301	0.000649	0.078146	0	0.114746	5.25891	0	0.024728	4.1503	0.004917	0.027026	0	0.0438656	-1.85583	down
ENST00000473824	UBE2D1-202	0.082794	0	0.321437	0.244653	0.025283	0.081025	1.82604	0	0.047	0.755118	0	0	0.031554	0.091836	0.065434	0.059543	0	0.031716	0.102445	0.62113	0	0	0.010938	0.052151	0.074346	0	0	0.021158	0	0.00255	0.0136667	-1.871	down
MSTRG.242311.151	MSTRG.242311.151	0.261429	0	1.45327	0.248538	0.127503	0	0.199719	0.243907	1.88233	0.825876	0.470222	0.123244	0.133356	0	0.086505	0.161913	0.357958	0	0	0.143716	0.069419	0	0.039869	0	0	0	0.040669	0	0	0	0.0263178	-1.87403	down
ENST00000483598	RPL12-202	0.204768	0.248084	0.632882	0.192239	11.6752	0.75505	0.105551	0.251878	0.408069	1.0723	0.105048	0.020414	0.483886	0.352215	0.569164	1.05614	0.543737	0.239627	0.504304	0.013602	0.005268	0.205179	0.177193	0.00431	0.192574	0.266284	0.269761	0.241639	0.010284	0.57112	0.00269163	-1.87926	down
ENST00000514916	ANKRA2-206	0.385475	2.48337	2.84001	0.286457	0.008552	0.11532	0.029497	9.35481	0.004244	1.45105	6.08502	0	0.034021	0	0.017893	0.000388	0.010444	0.608315	0.180723	0.112227	0.013379	0	0.019308	0	0	0	0.05632	0	0	0.018733	0.0495336	-1.88013	down
MSTRG.138414.1	MSTRG.138414.1	2.35191	0	8.50541	2.4279	6.8166	0.839062	1.11303	1.62862	0.87254	3.33143	0	0.140226	0.252513	3.95837	0.60734	0	0	1.79651	0.206382	0.658124	0	0	0	0	0	0	0.05484	0	0	0	0.0389897	-1.89776	down
ENST00000463203	ASCC2-212	0.00273	10.3852	1.46595	7.61589	1.57817	13.6456	0.076124	6.65754	0.00239	1.30167	0	0	0.083168	0.047349	0.055438	0.101453	0.647569	0	0.071926	0.121956	0	0	0.029365	0	6.26984	0.062622	0.053142	0.020251	10.1405	0.175511	0.042482	-1.90128	down
ENST00000464133	SETX-203	0.032926	0.032948	0.110505	0.095341	0.171183	0.110216	0.020156	0	3.09755	0	0	0.038651	0.082994	0.225977	0.385699	0.042784	0	0.02713	0.066014	0.251378	0	0.020904	0	0.047547	0.019585	0	0.035542	0.018309	0.013157	0.075315	0.0142011	-1.90177	down
MSTRG.973.2	MSTRG.973.2	0.471643	0.143083	25.9397	10.979	8.35595	2.75042	7.04597	20.5486	18.5757	24.35	1.23714	9.68957	3.59689	3.84942	1.92084	2.67001	5.53523	0	0.259665	0.136337	0	1.32304	5.35796	0	0.002767	1.72689	0	0.00271	3.79332	2.19584	0.0178773	-1.90386	down
ENST00000478522	SNRPB2-203	0.094527	0.105088	0.293963	0.024097	0.087148	0.444876	0.12814	31.5495	0.094016	0.657797	0	0.138568	0.10785	7.60803	0.045431	0.109472	2.51341	0.033722	0.100038	0.161507	0	0.025271	0.063249	0	0.1457	0	0	0	0.497088	0.986692	0.0462859	-1.90716	down
MSTRG.212170.7	MSTRG.212170.7	0.173824	0	0	0	1.60034	1.25556	2.75358	0.024363	0.072023	0.070923	0	0.009134	4.4e-05	0.070043	0.003735	0	0.012257	0.163195	0	0.000269	2.79099	0	0.003299	0.932889	0	0.000582	0.003525	0.024428	0.001146	0	0.0457393	-1.90729	down
ENST00000471625	KIAA1841-206	0.098482	0.019122	3.82111	1.09352	0.676822	1.25647	0.016085	7.97361	0.018789	0.821357	0.223385	0.016764	0.011904	0.019038	0.012122	0.012219	0.024412	0.01469	0.015611	0.213313	0.019946	0.042323	0.02752	0.018379	0.023922	0.008804	0.018813	0.006397	0.015657	0.015935	0.0186287	-1.91065	down
ENST00000560179	ETFA-212	0.031804	12.4259	4e-06	0.200321	0.155722	0.174256	0.0238	6.73802	3.42489	0.007727	0.32977	0.33979	0.232307	0.021272	0.009136	0.029659	0.303615	0.025064	0.739608	0.314847	0.081062	0.041628	0.012175	15.0983	2.27942	0.037326	0.014086	0.866041	0.010413	0.006176	0.0268364	-1.91086	down
ENST00000592839	SF3A2-207	0	0	0.010317	2.01179	0.00373	0.76547	0.24401	0.83253	2.68805	0	0.608594	0	0.002634	0	0.0156	0.149648	6.1e-05	0.936403	0.003559	0.002859	0.83787	0	4e-06	0	1e-06	0	0.045681	0.001371	0.373334	0.188882	0.0269142	-1.91292	down
ENST00000479300	VCP-205	1.90418	0	1.19642	10.9701	0.147787	0.182952	0.09153	7.66252	0.506377	11.5559	0.25096	0.316847	0.543442	0.109911	0.668992	0.067527	0	0.134973	0.28883	0.250632	0.028163	0.101677	0.175363	0	2.41037	1.0709	0.637225	0.10763	1.04612	0.283687	0.00691129	-1.91304	down
MSTRG.73674.2	MSTRG.73674.2	12.5581	15.1943	59.0122	6.69621	13.0909	15.5144	8.39302	41.0533	42.6635	85.4101	21.3762	8.98022	8.57138	13.6535	0	0	28.9009	5.58005	4.38539	0.178946	0	0	0	0	0	0	0	0	3.73509	2.93133	0.0396402	-1.91614	down
ENST00000593445	EGLN2-204	0.380787	1.45561	0.121557	0	1.16187	0.418182	0.999851	3.88681	1.74478	2.96063	0.346374	0.099587	0.386157	0	0.001808	0.114644	0	1.37878	0.166816	0	0	0.688094	0.410042	0	0	0.048099	0.003135	0.06594	1.70955	0	0.0358111	-1.9296	down
ENST00000562850	RBL2-206	0.054184	0.184782	7.26959	0.0397	0.001079	0.019351	0.038273	7.4407	0.03839	0.236169	0.137243	0.053864	0.19129	0.067841	1.81321	0.089085	0.024239	0.000483	0.073788	0.076487	0.012949	0.010343	0.837168	0.020339	0	0.072518	0.0554	0.043923	1.80462	0.182515	0.0130912	-1.93974	down
MSTRG.225200.46	MSTRG.225200.46	0.135741	0.075997	10.5164	0	3.12418	0.295755	15.4088	3.61343	0.469876	1.16343	0.283809	0.046096	0.103344	0.015074	0	0.189525	0.127472	1.56685	0.319586	2.69744	0	0.058904	0.763469	0	2.63143	1.02742	0.268732	0	0	0.478035	0.0279789	-1.94799	down
ENST00000494658	EIF3B-212	0.017442	0.05286	0	2.0481	0.886142	0.15245	0.096912	0.234717	0.105855	0	0.502985	0.306329	0.027021	0.013359	0	0.009811	0.342814	0.013181	0.018225	0	0.113955	0	0.00368	0.035473	0.011748	0	0.084317	0	0.008177	0.106964	0.00529318	-1.94812	down
MSTRG.196142.6	MSTRG.196142.6	0.238179	0.003662	0	0.018712	1.08572	0.34166	0.145635	2.00932	0.011972	0.158436	0	0.039811	0.443898	0.010625	0.462076	0.036292	0.018463	0.033845	0.004827	0.707224	0.039248	0	0	0	0	0	0	0	0.288207	0	0.0408628	-1.95841	down
MSTRG.224902.101	MSTRG.224902.101	0.18894	0.287775	0.423895	0.377459	0.106832	0	0.14003	0.623583	0.294206	0.372589	0	0.183127	0	0.026242	0.039835	0.002856	0.358009	0	0.001715	0.411798	0	0.147605	0	0	0.077912	0	0	0	0	0	0.0162069	-1.95954	down
ENST00000525604	APLP2-207	2.49641	0.035498	4.11097	0.019781	3.55601	0.045519	0.384435	4.91678	1.09571	0.177443	0	0	2.42106	0.048971	0.128202	0.929341	0.090631	0.005486	0	0.017029	0.143918	0	0.01936	0	0.017845	0	0.033911	0	0.531321	0.060565	0.036477	-1.96217	down
MSTRG.176601.126	MSTRG.176601.126	5915.69	49.3746	983.769	89.9419	239.637	77.6318	60.705	94.9782	60.7645	68.2186	0.108112	51.8251	46.3628	290.935	87.5315	71.6904	104.042	2903.67	270.44	100.822	205.621	35.7606	95.1923	0	182.958	0.004965	51.019	40.5445	24.8001	77.7797	0.0335368	-1.96244	down
MSTRG.206945.46	MSTRG.206945.46	6.2572	6.01177	4.56655	9.94864	0.763207	2.95083	0.589084	0	0.839747	4.63113	0.437553	3.13275	0.130165	0.621678	0	0	1.23024	1.13457	0.078833	1.65592	0	0	0	0.126306	0.070361	0	0	1.05787	0	0	0.0263973	-1.96606	down
MSTRG.104110.1	MSTRG.104110.1	4.88576	0	0.472366	21.7917	8.23795	0	7.71809	1.07498	0.955943	1.46432	0.551303	11.1414	2.7533	0.055898	0	0.697795	0.488614	0.628694	0.378041	2.14121	0	0	0	0.059323	0	0	0	0	0	0.061944	0.0469902	-1.96608	down
MSTRG.242311.107	MSTRG.242311.107	0.676926	1.04628	4.28862	0.99654	0.088477	2.55254	0	0.546766	0.226946	0.453873	0.255501	0.340908	0.070981	0.277807	0.117726	0.139497	0.110964	0.161768	0.06193	1.34828	0	0	0.019434	0.171933	0	0	0	0.45256	0	0.082423	0.0112251	-1.96698	down
MSTRG.94066.2	MSTRG.94066.2	0.756886	0	24.4276	13.2458	1.14332	2.62691	0.276077	5.7112	0.150319	0.733312	0	2.09609	0.27162	0.638643	0.03431	2.76616	0.771488	0.407775	1.63921	0.602789	0	0	0	0	0	0	0	0	0	0.398789	0.046625	-1.96774	down
ENST00000551579	MARF1-209	7.2e-05	1.35729	0.921815	0.062446	0.01348	0.39721	2.06366	0.486312	1.50664	0	0.278238	0.015488	0.131921	0.013225	0.329107	0.118606	0.157241	0	0.075104	0.196054	0.016993	0	0.027612	1.29784	0.000125	0	0	0.050004	0.012219	0.001431	0.00849698	-1.96788	down
MSTRG.173758.43	MSTRG.173758.43	0.016757	0.260041	9.86153	4.3773	0.33078	0.138462	2.93175	0.462264	1.78582	0	0.550216	3.44163	0.302484	0.064747	0.129637	0	0	1.66586	0	0.37881	0	0.205039	0.443272	0	0.039419	0.23071	0.147347	0	0.384519	0	0.0122456	-1.97455	down
ENST00000515717	ANXA5-211	0.038666	0	0.108497	0.823654	0.034123	1.20293	0.04102	0.000291	6.66131	0.3361	0.50137	0	0.00028	0.091246	0.001808	0.000816	0.281572	0.000155	1.1e-05	1.08807	0.03372	0	0.071108	0	1.90028	0.027279	0.019995	0.01268	0	0	0.0228121	-1.97984	down
MSTRG.206517.31	MSTRG.206517.31	0.007123	1.45012	0.132415	0.208614	0.072825	0.023538	0.274207	0.022213	0.026151	0	0.195128	0.028531	0.408537	0.016329	0.002071	0.003675	0.393182	0.167991	0.003572	0.029458	0.005448	0	0.011378	0.080626	0.048246	0.001987	0.018733	0.018173	0.011467	0.030807	0.00506341	-1.98728	down
ENST00000473805	NRDC-206	0	1.58432	1.22269	0	0.043987	0	0.045896	0	0.032987	0	0	0.086127	0.124078	0	0.04876	0.042861	0	0	0.070629	0.017025	0	0	0	0	0	0	0	0.164592	0.037919	0	0.0482348	-1.98874	down
ENST00000585460	PRKAR1A-206	0.202394	0.437252	0.047574	0.566165	0.464721	0.688973	0.671335	0.33318	76.5619	0.066336	5.55213	0.679057	0.034622	0.690624	1.86112	0.663375	0.013218	0.260041	4.29614	0.44973	0.31942	0.224654	4.57923	1.40403	5.79741	5.59127	1.50778	1.65614	1.80011	0.027785	0.0140111	-1.99699	down
ENST00000513813	PHAX-204	9.96229	0.036051	1.66474	11.5416	6.7e-05	2.08221	2.10233	0.009358	15.7996	0.216074	0.000829	8.62953	1.79019	0.073717	0.004723	1.79771	2.46315	0.68271	0.095075	0.046697	0	0	0.002705	1.54807	3.61912	0.000138	0	0	1.65123	0.578348	0.039152	-1.99765	down
MSTRG.2.2	MSTRG.2.2	0	0	2.0772	3.22558	0.111087	0.549103	1.46726	1.09549	0.625374	0.10361	0.448086	0.181655	0.517396	0.091597	0.018651	0	1.321	0.047963	0.091863	0.031487	0.015527	0.940306	0.05694	0.173214	0	0.036683	0.31385	0	0	0.247302	0.013336	-1.99774	down
MSTRG.49459.4	MSTRG.49459.4	0.056933	0	0.258677	15.6978	0.086028	2.61161	0.303893	3.98935	0.521374	0.235977	0.835999	0.051707	2.04391	0.325831	0.011607	0.003944	0.044809	0.018094	0	0.084698	0	0	0.313384	0	0	0	0	0	0.072525	2.69027	0.030408	-2.00534	down
ENST00000475072	SON-215	0.216843	0.49198	0.801236	0.127911	0.213746	0.017537	0.378645	33.3071	0.624631	0.159113	5.70363	1.47255	0.438686	0.720192	0.221932	0.443027	0.979075	1.15316	0.178711	2.89945	0.100479	0.185683	0.165397	0.822997	0.241273	0.044851	0.895208	0.290288	0.212146	0.212432	0.00299941	-2.01451	down
ENST00000497335	BRWD3-205	0.017657	0.038667	0.176487	0.10001	6.75654	5.32949	12.045	0.028656	0.068867	2.71121	7.21284	0.042111	0.022827	0	0.021414	0.960636	0	0.105056	0.121273	0.019922	0	0	1.59861	4.18804	0.433872	0	0.32388	0	0.023545	0.011037	0.0431357	-2.0182	down
ENST00000584583	RPL23-210	4.04037	42.0354	30.8009	106.839	1.205	159.86	7.6713	130.358	0.426177	0.823549	0.443865	0.166396	1.89584	2.8378	10.2437	5.89123	2.97758	1.13804	0.30584	38.5912	6.7491	0.590538	0.187404	0.621908	39.0652	0.394692	0.277246	0.11073	0.125965	10.9289	0.00939112	-2.02147	down
ENST00000508901	BTF3-204	19.5129	0.238454	1.79162	0.546271	0.291986	0.674219	0.40948	0.797331	0.248118	1.76835	2.29513	0.565553	0.50245	0.66112	0.488761	0.408756	0.812727	0.359051	0.631754	0.420424	0.692062	0.396639	0.221617	4.60938	0.381552	0.273121	0.189275	0.209127	0.322461	0.37713	0.00125623	-2.0237	down
MSTRG.124023.3	MSTRG.124023.3	0.920767	0	2.26129	0.795933	2.93671	0	0.135583	1.47252	0	1.5586	0	1.18981	0.327166	0	0.101876	0	0.262956	0.227276	0	0	0	0	0	0	0	0	0	0	0	0	0.040362	-2.03187	down
ENST00000554973	FCF1-207	0.265162	0.028387	0.160663	0.102301	4.66433	0	6.52443	3.60814	0	12.5942	0.287579	2.58722	0.036007	0	0.008703	0.094125	7.31108	0.44886	0.006224	0.001418	0	0	0.011224	0	0.033103	0	0.009014	0.029971	0.016064	0	0.0387534	-2.03789	down
ENST00000410000	MXD1-203	0.468754	0.53972	15.6745	0.868287	0.200033	0.535846	0.074802	42.894	0.208017	5.40566	0.926678	0.197792	0.149667	0.280417	0.092581	0.136245	0.157221	0.166113	0.224735	0.096417	0.087933	0.067075	0.01374	0.064183	0.148415	0.755043	0	0.199228	9.25761	16.6509	0.0168608	-2.04567	down
ENST00000592486	C19orf25-211	0.01997	1.65075	2.38347	5.39443	0.030728	0.726424	0.001548	4.37482	7.8216	0.330373	12.0111	0.026571	0.003188	0	0.012657	0.034785	1.24888	0.00115	0.028142	0.348657	0.003373	1.27949	0.014807	0	0.001512	4.36648	0.007814	3e-06	0.00196	0.319418	0.0293017	-2.04844	down
ENST00000511907	CTBP1-211	0.510536	0.034595	0.042898	8.13924	0.082134	1.67362	0.004544	0	0.013016	0.81842	0.617726	0.081766	0.020568	0.043113	0.454142	0.219174	0.02323	0.046982	0.029528	0.016008	0.042979	2.01843	0.020977	0.050172	0.053157	0.040852	0.027597	0.006929	0.083768	0.080153	0.0051886	-2.04859	down
MSTRG.94547.168	MSTRG.94547.168	0.165971	3.51869	6.24168	6.9729	8.4961	4.60907	0.27075	10.2231	0	0.89218	0.423142	0.164187	0	2.11674	0.267675	0.408766	0.675059	0.106059	1.74408	1.30936	0	3.01164	0.024901	0	0.947582	0.118572	0	0.08516	2.74578	0.250121	0.0135064	-2.04954	down
MSTRG.260488.1	MSTRG.260488.1	1.10751	0	0	0.210716	3.56236	3.82614	0	0.231761	0.362766	0.945606	2.70504	0.427119	0.2129	0.305263	0	0	0	0.728816	0	0	0	0	0.136568	0.10235	0	0.650842	0	0	0	0	0.0335936	-2.05083	down
MSTRG.275221.4	MSTRG.275221.4	0	0	0.000101	0	0.766478	1.15038	1.15514	0.159293	0.08983	0.644695	0.126622	0	0.034474	0	0.02103	0	0.193029	0.007525	0.017097	0.199869	0	0	0.014633	0	0	0	0	0	0	0	0.0464031	-2.06413	down
MSTRG.260958.6	MSTRG.260958.6	1.79233	0.206183	1.37704	7.45736	1.79102	0.013296	1.91375	0.822812	1.89001	2.20754	0	0.008119	1.77097	0	0.058585	0	0.086851	0.52293	1.48576	0.096415	0	0	0	7.70991	0	0.049789	0	0.028233	0	0.000521	0.0481783	-2.06552	down
MSTRG.94547.18	MSTRG.94547.18	0.098377	0.080339	0.508992	0.338754	0.124035	0.393033	0.115449	0.19999	0.455252	0.835112	0	0.16546	0.109112	0.106264	0.084022	0.082611	0.166335	0.000423	0	0.011619	0	0	0.003498	0.125838	0	0	0	0	0.117994	0	0.00548471	-2.06855	down
MSTRG.124561.2	MSTRG.124561.2	8.80676	0	84.9124	14.4992	26.9877	19.187	18.0964	93.4856	37.6439	54.1974	9.17235	0	5.8227	5.32105	3.3194	15.2361	0.243253	24.3264	0	2.62382	8.16714	16.5467	3.21589	7.6878	5.47857	0.902327	1.99057	0	5.0903	9.13913	0.0124753	-2.07571	down
ENST00000492372	DKC1-212	2.73526	26.5328	9.67518	1.28267	0.283767	0	0.156062	0.346369	0.152363	0.91225	0	0.082999	0.185086	0.331444	0.107076	2.78107	0.565232	0.136182	0.217196	0.376533	0.067418	0.073189	6.23562	0	0	0	3.43294	0.280404	0	0.088062	0.0233883	-2.07968	down
MSTRG.206945.20	MSTRG.206945.20	0	0	0.189085	0.588293	0.747646	4.42365	0.668727	3.36926	5.07989	1.11226	0.113589	0.370689	0.030973	0	0.060534	0.005342	0.015394	0	0	0.032554	0	0	1.86048	0	0	0	0	0	0.098899	0.763919	0.039341	-2.0946	down
ENST00000525222	ARHGEF12-203	0.00364	0.011003	0.058114	0.029651	0.007971	0.429478	0.004153	0	0.545833	0.0359	0.061563	0.00032	0.059772	0.011168	0.005904	0.006508	0.033637	0.013898	0.008334	0.01707	0	0.006955	0.008375	0	0.006066	0.003883	0	0.006426	0.023943	0.019209	0.00382323	-2.09546	down
ENST00000593024	UBXN6-210	0.070329	0.050111	0.346191	11.0262	0.064515	0.165899	0.131909	0.002791	0.00449	0.305522	1.04928	0.223437	0.160097	0.158154	0.004224	0.099872	0.911583	0.053607	0.072009	0.080053	0.411078	0.064124	0.047116	0.185439	0.061128	0.073802	0.083242	0.052898	0.056903	0.015642	0.00170435	-2.10557	down
ENST00000480962	USP24-203	11.1161	0	0.89807	0.38662	0.053484	0.462613	0	0.134328	0.041681	0.416508	0	0	0.057967	0.237469	0.180064	0.055832	0	0.158611	0.131695	0.064197	0.043425	0.086745	0.09467	0	0.1951	0	0	0.031833	0	0.110626	0.0256311	-2.11159	down
ENST00000483904	NCOA1-208	0.023411	10.5428	0.217782	0.098519	0.034573	0.521009	0.183114	0	0	0.402917	10.9651	0	0.078592	0.34887	0.027368	0.029112	0.771287	0	0.067808	0.057028	0.206157	0	0.041079	0	0.072899	0.024728	0	0	0.198095	0.046284	0.0233374	-2.11733	down
ENST00000508003	HSPA9-210	0.038937	0	0.100526	7.66553	0.026519	0.239042	0.09344	0.211916	0.015667	2.51503	2.43947	0.019807	0.071511	0.187227	0.237588	0.04312	0.060419	0.073661	0.027618	0.020855	0	0.435538	0.04439	0	0.063933	0.019922	0	0.127507	0.015882	0.050656	0.00391874	-2.11878	down
ENST00000564858	APRT-205	6.16949	0.013156	0.15993	0.100555	0.615084	2.27361	1.20481	0.226648	16.885	1.10651	0.964104	14.7522	0.125228	3.04147	0.060896	0.019399	0.054607	0.067859	0.019942	0.055297	0	0.067154	1.36051	0	0.028463	0.000301	0.007915	0.035361	0.135487	0.022717	0.0162261	-2.12397	down
MSTRG.94547.152	MSTRG.94547.152	1.09321	0.098947	0.627199	0	0	1.98878	0.241042	0.180997	0.707798	1.84069	0	0	0.106229	0.114808	0	0	0.14706	0	0	0.158929	0	0	0	1.18446	0	0	0	0	1.73197	0	0.0481004	-2.12977	down
MSTRG.205137.25	MSTRG.205137.25	0.417411	0	0.513739	2.69895	0.242191	0	0.03407	8.85033	0.113755	2.24186	0.920408	0.056825	0	3.71073	0.409452	0	0.455633	0	0.386883	0.047817	0	0	0	0	0	0.181009	0	0	0.024493	0.209251	0.0303125	-2.13036	down
MSTRG.113917.1	MSTRG.113917.1	2.49269	0	19.4046	9.98882	13.8456	2.95166	11.1764	11.5403	17.6477	14.0573	0.009243	4.87497	3.89949	1.52557	1.34341	0	0.805025	6.65696	2.07066	1.37392	0	0	0	0	0	0	0	0	5.06906	0	0.0452762	-2.13171	down
MSTRG.277247.1	MSTRG.277247.1	4.03951	1.97124	22.0661	2.60117	4.57837	3.56194	1.63918	2.98308	6.36858	0.607363	0	5.08908	0.673352	4.05369	2.46368	0	2.76906	0.330773	0.119992	0.645692	0	0	0	0	0	0	0	0	0	3.69596	0.0478958	-2.13251	down
MSTRG.207423.3	MSTRG.207423.3	0.077293	0.510175	0.292933	0.538644	0.020909	0.035138	0.13792	0.147858	1.8305	0.475521	2.1916	0.199606	0.353799	0.010968	0	0.248532	0	0.206818	0	0	0	0	0	0	0	0	0	0	0	0.047803	0.0409439	-2.15112	down
ENST00000471220	CD53-203	0.033599	31.2102	0	0.107302	0.390417	0.058537	0.148824	0	4.13818	5.8377	4.05891	0	0.036593	0.773945	1.97069	0.064473	0	0.393072	0.084666	8.20052	0.058665	0	0.027059	3.24389	0.019731	0	0	2.64315	0.003027	1.81253	0.0335124	-2.1532	down
MSTRG.94547.162	MSTRG.94547.162	0.143702	1.40759	0.568884	0.444248	0.009753	0	0.579025	0.193369	0.133286	1.07737	0	0.229129	0	0.50356	0	0.122607	0.453385	0	0	0	0	0	0.047825	0.165874	0	0	0	0	0.205185	0	0.0168138	-2.16178	down
MSTRG.226492.2	MSTRG.226492.2	9.59794	0	0.185876	0.743581	0	18.0021	24.6008	8.48576	0	4.74916	24.694	0.597917	0.36103	0.755238	0.893617	0.885338	0.019708	2.91541	0.041258	4.34923	0.001656	0.159596	0	0	0.294209	0.034178	3.60591	0.308871	0.023594	0.482351	0.0198837	-2.16368	down
MSTRG.224902.20	MSTRG.224902.20	0.079175	0	0	0.247039	0.081554	0	0.005758	0.280015	0.299385	0.248576	0	0.170396	0	0.03688	0	0	0.08338	0	0.139359	0.02148	0	0	0	0	0	0	0	0	0	0	0.0388305	-2.17346	down
ENST00000498641	GPATCH4-209	0.016412	0	0.055409	0.444816	6.34643	1.70905	0.153413	0.001197	8.80979	0.253186	2.4751	0.025063	0.00384	0	0.000513	0.019732	0	0.02413	0.009812	0.07158	0.025678	0.012957	0.026659	0	4.32334	0.009059	1.45374	0.006314	0	0.105778	0.0194265	-2.1852	down
MSTRG.176596.41	MSTRG.176596.41	0	0	0	1.73716	0	0.000648	2.77586	0.015902	0	2e-06	0.064109	2e-05	0	0.074428	0.127163	0.36266	0	0	0	0.912214	4.6e-05	0.058538	0.140515	0.033254	0.000183	0.047461	0.028159	0.030188	0.002438	0	0.0262493	-2.19807	down
MSTRG.225200.30	MSTRG.225200.30	0.632884	0	0.075972	0.078389	0.899566	0.05023	0	0	1.77057	0	0	0.936624	0	0.017602	0.069961	0	0.174565	0	0	0.038222	0	0	0	0	0	0	0	0.73198	0.011572	0	0.0496113	-2.20159	down
ENST00000552433	LETMD1-233	0.204501	1.41561	1.75002	0.179246	1.49513	1.4138	4.39764	0	0	6.1972	0	1.407	0.514929	0	0.697541	0	0	2.55	0	0.165883	0	0	0.342318	0	0	0	0.007564	0.018365	0	0.043746	0.0385305	-2.20399	down
MSTRG.15149.2	MSTRG.15149.2	0.500858	0.046793	1.33378	0.470238	0.279002	0.686922	0.1547	3.51675	5.04372	4.83675	0.811445	0.243	0.169039	0.327771	0.658053	0.20828	0.725147	2.43934	0.19183	0.329929	0.033775	0	0	0	0	0	0	0	0	0	0.0179745	-2.20598	down
MSTRG.221892.5	MSTRG.221892.5	0.564808	0	10.9467	36.465	0.280158	24.6829	0	36.5306	0.869536	5.80476	0.619577	0	4.42518	0	1.14683	0.803733	0.634835	11.1556	1.82661	3.34422	0	0	0.308536	0	0	2.19537	0	0	0	0.125727	0.0404797	-2.20984	down
MSTRG.15152.7	MSTRG.15152.7	0	0.911501	2.67492	0	0	1.44597	0.070908	3.18725	0.808109	7.16319	0	0	0.236361	0.335456	1.88213	0.196153	0.140765	0	0	0.052074	0	0	0	0	0	0	0	0	0	0	0.0318705	-2.21024	down
MSTRG.241130.2	MSTRG.241130.2	1.53893	1.35347	4.112	1.24478	1.55396	0.036299	5.37131	3.48134	0.001463	0.14441	7.38063	1.50647	1.10328	0.002521	0	0	0.328246	1.01764	0.011891	0.16937	0.068115	0	0.001626	0	0	1.84265	0.127051	0	0	0.240672	0.0309481	-2.21493	down
MSTRG.35351.2	MSTRG.35351.2	37.738	0	4.13262	9.88506	5.19978	11.2754	16.4168	68.3392	15.7513	69.814	6.15906	0	10.967	0	0.267123	0	11.5968	11.2685	1.94943	5.76127	0	0	0	16.2293	0	0	8.53628	0	0	0	0.0401507	-2.23708	down
MSTRG.171108.14	MSTRG.171108.14	0	0	0.355681	0.667792	0.44201	0	0.040757	1.44917	0.444406	1.15245	0.629008	0.133402	0	0	0.006594	0.004315	0.003584	0.141839	0.105905	0	0	0.477255	0	0	0	0.04812	0	0	0	0	0.0217752	-2.23824	down
MSTRG.220143.2	MSTRG.220143.2	0	0	1.35737	2.33112	0	0	0	1.39507	2.83667	1.86104	0	0.635962	0.196758	0	0	0.698489	0	0.114622	0	0.706017	0	0	0.240517	0	0	0	0	0	0	0	0.0442118	-2.24988	down
MSTRG.225387.3	MSTRG.225387.3	1.1081	0	1.64678	49.2953	24.0567	2.09393	7.705	9.36707	21.117	20.7955	0	14.1201	0.125569	12.5471	3.96	0	0	6.04908	2.88739	0	0	0	0	0.348324	0	0	0	0	0	12.9904	0.0396098	-2.25674	down
MSTRG.243192.2	MSTRG.243192.2	4.40078	0	34.796	62.9877	53.8477	27.0177	5.89863	40.9378	25.351	130.828	6.28056	14.0506	9.54836	0.133863	6.01052	9.34477	0.171006	0.960341	0.530072	8.08742	0	0	0	0	0	0	0	0	0	0	0.047046	-2.25878	down
MSTRG.176472.55	MSTRG.176472.55	0.288987	1.87257	0.112861	1.3494	0	0	0	0	0	0.960703	0	0	0.410707	0	0	0	0.160661	0.232142	0.069299	0.010801	0.103874	0	0.104281	0	0	0	0	0	0	0.60102	0.0415226	-2.2588	down
MSTRG.186504.6	MSTRG.186504.6	0	0.020799	1.45359	4.29337	0.667029	2.33825	0.02432	0.143082	1.0193	3.39151	5.31683	0	0	0.042302	0.430287	0.222623	0	0	0	0	0.124405	0	0	0.614	0.164306	0.033679	0.372558	0	0.075617	0	0.0218098	-2.25987	down
MSTRG.264562.4	MSTRG.264562.4	0.017115	0.00811	0.16016	71.978	35.7304	11.8856	40.0982	126.482	33.7906	64.6225	4.05947	20.7056	0.038029	0.007378	23.9717	0	35.0467	40.0472	10.058	5.86621	21.4238	0	1.28507	0	0.00268	0	0.00307	0	0	0	0.047238	-2.26121	down
ENST00000599646	TECR-218	0.124726	0	2.07653	0	0.000399	0.55569	0	0	0.167978	0.263865	0	0	0	0.16815	0.037095	0.002703	0.003906	0.061217	0.00247	0	0	0	0.012978	0	0.000985	0.00172	0	0	0.168927	0	0.0198684	-2.26816	down
ENST00000530383	RPS6KA4-204	3.81728	3.44058	0	0.042271	0	0	10.8062	0.161815	0.028342	1.85181	0.724561	0	0.000338	0	0	3.98036	0	0	0.021698	0.025139	0.022347	2.39308	0.047598	0	0.014465	2.02741	0	0.042762	1.13	0	0.0426766	-2.27319	down
ENST00000467507	PRKACB-215	0.001213	7.58369	0.13938	25.5693	3e-06	0.105672	0.251244	5.7335	2.95765	0.00721	0	1.03131	0.234684	0.000335	0.000335	0.578092	0.000745	0.000715	0.097588	0.054422	1.4843	0.000112	2e-06	0	0.049835	0	0.061713	0.000382	0.32745	5.97952	0.0108483	-2.27496	down
MSTRG.94547.150	MSTRG.94547.150	0.587647	0	0.637133	0.655239	0.220298	0.492468	0.284009	1.50751	0.163294	1.31373	0	0.193954	0.109537	0.224399	0.099613	0.097748	0.369882	0.131359	0	0.246156	0	0	0.059726	0	0	0	0.040663	0	0	0	0.00488176	-2.27537	down
ENST00000567555	ALDOA-215	16.5326	3.88078	0.617344	0.215372	39.4168	0.284885	0.94728	0.648265	11.6357	0.584366	0.651266	0.496726	0.716294	0.588794	0.510599	1.09319	0.71977	0.337113	0.489222	0.361306	0.617585	0.345672	0.199349	0.93838	0.521813	0.026232	0.14721	1.9653	22.0905	0.55172	0.00205565	-2.27775	down
MSTRG.17.1	MSTRG.17.1	3.08281	0	1.16878	4.63946	8.19094	0.680019	0.118419	1.78626	5.93716	9.71981	0	1.45023	0.20196	0.046328	0.366203	0.822747	0	0.008207	0.132568	0.87932	0	0	0	0	0	0	0	0	0	0	0.0140839	-2.27794	down
MSTRG.114610.29	MSTRG.114610.29	0.663943	0	0	1.86653	1.50989	0	0.089338	0.018719	0.082034	0	0.4622	0.164115	0.060722	0.014254	0.190812	0	0	0	0.468065	0.019997	0	0.007168	0	0	0	0	0	0	0	0	0.0230428	-2.27938	down
MSTRG.16.1	MSTRG.16.1	0.026473	0	0	0.905734	0.041133	1.88163	5.35909	1.93686	0.012136	0	0	0	0.341359	0.06736	0.020838	0.097096	1.28463	0	0	0.149527	0	0	0	0	0	0	0	0	0	0	0.044822	-2.28041	down
ENST00000520040	MRPL22-205	1e-06	0	0.545465	0.064548	0.001928	2.09614	1e-06	4.7e-05	2.13332	0	0	0.006094	0.019156	0	0.308119	0.000968	0.000174	0.084885	0.144617	0.484502	0	0	0.002028	0	0.008421	0	0	0	0	0	0.0408854	-2.28234	down
ENST00000490192	TM9SF3-206	0.186851	2.51382	0	0.123151	0.297251	0.085503	0.088227	0.082047	1.21334	0.318834	0	0	0	0.034477	0.060662	0.039469	0.098788	0	0.121326	0.045645	0.010594	0	0.087379	0	0.008087	0.145225	0	0.001167	0	0.379543	0.0106046	-2.28372	down
MSTRG.114098.16	MSTRG.114098.16	1.78512	0.162915	0.138105	2.43361	0.649693	0	0.012781	0.698796	0.255417	0	0.160794	1.5231	0.4512	0.099437	0	0	0	0	0.376916	0	0	0.146189	0.028843	0	0	0	0	0.008494	0.015474	0	0.0418256	-2.28585	down
MSTRG.456.2	MSTRG.456.2	1.55915	0	2.96441	2.15746	1.43143	0	0	7.13756	6.0972	26.7717	0	1.92584	0.404595	0	0.749141	0.308294	0	1.05014	0.684815	1.25597	0	0	0	0	0	0	0	0	0	0	0.0493167	-2.29851	down
MSTRG.207745.2	MSTRG.207745.2	13.604	0	42.6501	68.3177	40.8803	14.7951	30.587	49.4548	34.5552	129.524	0	30.9125	19.1606	1.88798	0	18.3809	3.03393	0	11.3014	0.980822	0	0	0	0	0	0	0	0	0	0	0.0345997	-2.30828	down
MSTRG.283233.3	MSTRG.283233.3	0.975416	0	3.18857	1.34076	0.481078	0.575904	0	0.535334	0.09304	0.792819	0.220881	0	0.232069	0.892295	0	0	0.257884	0	0	0.315692	0	0	0	0	0	0	0	0	0	0	0.0400922	-2.32271	down
MSTRG.134550.10	MSTRG.134550.10	10.9906	0	4.56365	0.22378	5.27142	0	0	0.547479	0	4.88364	0	1.05059	0.490441	0.202694	0	0.380421	1.59689	0.271665	0.306865	0.528851	0	0	0.745405	0	0	0	0	0.167693	0	0	0.0247268	-2.3252	down
ENST00000367085	DYNLT1-201	0.016452	0.063673	0.265275	9.41283	0.020764	0.190952	0.061896	10.7509	0.012993	0	0.521388	0.039777	0.009315	0.24199	0.023898	0.026572	0	0.120026	0.018061	0.045369	0.076249	0.02913	0.00555	0	0.00987	2.5964	0.0118	0.652584	0.716676	0.060892	0.00498434	-2.32845	down
ENST00000554956	PSMC6-208	0.020929	0.020926	0.000771	0.279996	0.001523	0.008637	0.066784	0.092598	10.4927	0.009453	0	0.0123	0.102584	3.10575	0.018203	0.063061	0.187702	0.202842	0.094725	0.371086	0	0	0.009323	0	0	0	0	0.164665	0.027286	0.035103	0.00713733	-2.33216	down
MSTRG.292782.3	MSTRG.292782.3	0.065116	0.705294	11.7967	15.7888	1.20248	7.40111	0.167523	16.3196	0.161007	3.70874	0.495511	0.018595	0.014582	0.04844	0.588546	0.589098	0	1.00069	1.04625	0.382233	0	0.803751	0	4.70138	0.072416	0	2.04114	0.973073	0.039803	0.03432	0.0154478	-2.33274	down
ENST00000589219	VPS25-202	0	9.144	0.029224	0	3.78866	0.137005	3.9566	2.34953	0.319969	0	0	0	0.035644	0	0.09506	0.076163	0	0	0.01428	0.059148	0.067714	0	0.006857	0	0	0	0	0.017667	1.83699	0	0.0445373	-2.33523	down
MSTRG.184461.2	MSTRG.184461.2	0.544029	0.375878	5.94793	5.88465	0.87999	0	1.45512	3.7824	0	0	0	0.993399	0	0	0	0.605865	4.20518	0.271352	0.211846	0.332697	0	0	0	0	0	0	0	0	0	0	0.0316372	-2.33711	down
MSTRG.144575.5	MSTRG.144575.5	0	0.011468	0	0.988094	6.76299	0.334364	0.298745	0	0.007885	0.489749	0.786436	0.771671	0.367	0.000301	0	0	0	0.134579	0.472996	0.013167	0	0	0.069079	0	0	0	0	0	0	0	0.0454599	-2.33795	down
ENST00000479211	F13A1-206	0.074269	0	1.34913	0	0.069551	0	16.798	0	0.021376	0.680727	0	0.133015	0.074892	0.040458	0.049544	0.053232	0	0.050767	0.724195	0.066248	0	0.053548	0.171536	0	5.73814	0	0.115355	0.020011	0	0.053178	0.0208765	-2.33871	down
MSTRG.278249.1	MSTRG.278249.1	0	0	15.3349	4.77464	9.3913	14.2434	9.1552	10.2234	9.123	10.0038	0	3.80916	1.56146	3.73865	2.88818	0	0.369838	0.298692	0	4.99204	0	0	0	0	1.27385	0	0	0	2.64387	0	0.0399732	-2.34729	down
ENST00000461452	NANS-204	0.005933	0.02672	0.484046	3.59574	0	0.117762	1.19591	0.547046	4.59268	0.672556	0	0.061005	0.036404	0	0.013751	0.173036	0	0	0.099616	0.034693	0.040204	0	0	1.24753	0	1.9191	1.59947	0	0	0	0.0396677	-2.34908	down
MSTRG.83545.2	MSTRG.83545.2	6.20072	0	60.4768	9.0262	16.9284	0	17.8788	20.3578	42.6894	55.5338	0	0	9.79516	1.20758	1.2245	6.75089	1.25595	0.584064	11.7494	8.7636	0	5.37476	0	0	0	0	0	0	0	0	0.0369175	-2.34936	down
MSTRG.212186.14	MSTRG.212186.14	2.2904	0	0	0	0	0	0.008964	0.983311	0.480896	3.06261	0	0	0	0	0	0	0	0	0.049205	0.167003	0	0	0.071954	0	0	0.56924	0	0	0	0.207667	0.0312741	-2.34993	down
MSTRG.135994.7	MSTRG.135994.7	0.977488	0.960257	0	0.000723	3.76033	0.748412	0	0	1.22552	0	0	1.74786	0.051125	0.62779	0	0	1.28839	0	0.168161	0	0	0	0.010704	0	0.260804	0	0.03492	0.097664	0.258992	0.680746	0.0377067	-2.35773	down
MSTRG.419.4	MSTRG.419.4	0.755864	0	1.75039	1.65802	0	0	0	0.649584	0.462673	0.114917	0.196482	0	0.210298	0	0.015062	0.054054	0.022171	0.524189	0	0.501358	0	0	0	0	0	0	0	0	0	0	0.0214222	-2.36045	down
MSTRG.243158.9	MSTRG.243158.9	1.97115	0	6.49265	3.29968	0.015656	0.134245	0.496875	11.7799	0.276902	0.589802	2.12463	1.01371	0	0	0	0.019574	0	0.000113	2.00833	2.0881	0	0	0	0.185993	0	0	0	0	0	8.7e-05	0.0326453	-2.3699	down
ENST00000503612	MYL5-204	0.053902	0	0	9.45302	0.367037	0.536864	0	6.5368	1.54694	0	0	0	0.102663	3.22263	0	0.031085	0	0	3.8e-05	0.012387	0	0	1.10238	0	0	0	0.014622	0.018621	0	0	0.0450385	-2.36994	down
MSTRG.306989.2	MSTRG.306989.2	5.45697	0	12.0754	9.91052	0	10.9272	11.3854	17.1483	7.89023	13.0603	0	0	3.00163	0	0	0	2.90522	1.28833	0	2.63225	3.73696	0	1.97045	0	0	0	0	0	0	2.05333	0.0459739	-2.37526	down
MSTRG.176596.499	MSTRG.176596.499	0.033953	0.112608	0	0.30845	0.34253	0	0	33.416	0.23946	1.95893	1.46301	0.977641	0	0.271466	0.017058	7.17901	0.163677	0.201998	0.219145	0	0.005393	0	0	0	0	0	0.089327	0.085923	0	0.007846	0.0274456	-2.38502	down
MSTRG.303302.2	MSTRG.303302.2	0	0	0.593661	4.2133	1.50792	0.667136	0.03659	0.071836	0.058677	0	1.71463	0	0.054034	0	0	0	0	0.302847	0	0.261036	0	0	0.039236	0	0	0	0	0	0	0	0.031338	-2.38502	down
MSTRG.76515.10	MSTRG.76515.10	0.204513	0	0.711276	2.67661	0	1.37782	0.12821	0.119638	0	2.97619	0	0.071233	0.328385	0.190039	0.115061	0.341186	0	0.090088	0	0.072861	0	0.196919	0	0.150602	0	0	0.657185	0	0.05728	0	0.0173764	-2.38591	down
MSTRG.22055.17	MSTRG.22055.17	0	0.898195	0.060699	0.093567	0.035669	1.49219	0.078819	0.032363	0.096809	0.066144	0	0.060426	0	0.009653	0.008336	0	0.004604	0.041091	0	0.045993	0	0	0	0	0	0	0	0	0	0.337749	0.0198146	-2.38674	down
MSTRG.109151.1	MSTRG.109151.1	0.014879	0	1.59085	0	0.129448	2.00047	0.631328	1.08038	0.498072	0.741897	0.075945	0	0.134566	0	0.277587	0.022769	0.256162	0.801173	0.014008	0.015994	0	0	0	0	0	0	0	0	0	0	0.0257816	-2.39569	down
ENST00000534802	DGKZ-224	4.60574	0	7.98334	0	0.085252	0.663329	0	0	1.68478	0.844204	0.488005	1.67895	0.180113	0	0	0.297181	0	0.02578	0.046056	0	0.049319	0	0.05534	0	0.267534	0	0	0.503651	0	0	0.0315513	-2.39795	down
MSTRG.1179.5	MSTRG.1179.5	4.03545	0.155572	2.83114	0.083077	1.05015	3.62988	0.189495	0.205628	0.569134	1.19949	0	0	0	0.002287	0.033182	0	0	0.152254	0.1731	2.57036	0	0	0	0	0	0	0	0	0	0	0.039526	-2.39866	down
MSTRG.42692.5	MSTRG.42692.5	3.39375	0	19.4735	24.6361	8.55205	4.49619	10.6114	23.0945	5.87184	14.2547	3.48348	1.26793	3.69857	0	1.63715	0.469925	0.910771	0.734774	0	1.125	0	0	0	0	0	0	0	0	0	2.54928	0.0478449	-2.40048	down
ENST00000557193	NEMF-214	2.10928	0.800907	1.5619	0.100217	3.82039	0	1.58061	0	0	1.9517	0	0.787584	0.669746	0	0.000179	0.011036	0	0	0	0	0	0	0.001573	0	0	0	0	0.086846	0.195951	0	0.0403859	-2.40498	down
MSTRG.318118.17	MSTRG.318118.17	0.246585	0	0	0.740746	0.239054	0.308498	5.69238	1.83497	0	6.4311	0.403682	0	0.463621	0	0.741724	0.42927	0	0	1.56181	0.356289	0	0	0	0	0	0.742059	0	0	0	0.053607	0.0408925	-2.40776	down
MSTRG.207423.5	MSTRG.207423.5	0.061757	0.229251	0.076109	0.65709	0.015495	0	0.288365	0.055875	2.31281	0.144428	0.72254	0.366734	0.36595	0.01613	0	0.161111	0	0.014743	0	0	0	0	0	0	0	0	0	0	0	0.037855	0.0225008	-2.40878	down
ENST00000524628	BANF1-203	2.49185	0	0	41.7427	0.029423	0.665681	0.346327	0	0.095143	2.25169	0.104681	0	0.33714	0.044822	3.61573	1.43278	0	0.312776	0.076832	0.015279	0	0	0.001889	0	0	0.146697	0	1.44367	0.100569	0.162471	0.0221413	-2.40929	down
ENST00000580678	CYB5A-206	0.010003	11.315	4.13925	0.036983	0.037896	0.240231	0	0.016315	0.033316	0	0.065123	0	0.047569	0.0249	0.077784	0.064398	0	0.042738	0.131935	0	0.009409	0.01825	0.386713	0	0	0	0	0.000303	0	3e-05	0.0229571	-2.4203	down
MSTRG.260958.2	MSTRG.260958.2	0.206123	0.132868	0	1.38148	0.804441	0	0.318972	2.17144	1.13351	1.84586	0	1.76637	0	0	0	0	0	0.129236	0	0.045385	0.057452	0	0.007135	0	0	0	0	0	0	0	0.0321423	-2.42149	down
ENST00000535993	CCND1-202	4.79299	0.494896	0.040148	0.06495	0.152699	0.180855	0.069671	6.53812	0.005139	0.263599	0	0	0.034835	0.001495	0.03898	0.0459	0.08727	0.603454	0.04819	0.036469	0.098219	0.037278	0.007755	0.02904	0.179473	0.031818	0.065299	0.026398	0.207801	0.15646	0.00106727	-2.43857	down
ENST00000465677	DNAJA1-202	1.1e-05	0	1.30676	0.859568	6.5e-05	0.430521	0.000494	0.480094	4.03754	0.068722	0.021588	0.009925	0.000103	1.6e-05	0.490909	0.519716	8.8e-05	0	0.43455	0.146758	0	0	0.000431	0	0	0	0.060334	0.053603	0	0.001609	0.00166478	-2.44243	down
MSTRG.7765.3	MSTRG.7765.3	0.073433	0	0.269854	20.2181	2.47153	0	0.50419	1.78709	0	9.78701	0	0.82365	0.139678	0	0.514968	0	0	0.067432	0.055	0.217641	0	0	0.534362	0	0.018419	0	0	0.007233	0	0	0.0357493	-2.44972	down
ENST00000556866	AHSA1-211	0.088649	34.2851	0.011687	24.2617	0.408245	0.290624	0.001632	0.045269	38.2985	0.00418	58.0574	0.288909	0.000181	0.000224	0.002201	0.001052	22.441	0.002324	0.5842	0.174906	5.50118	0	0.00012	0	1.0914	0.07917	0	0.000487	0.106427	0.000493	0.0188488	-2.45015	down
ENST00000473383	ZBTB8OS-210	6.18866	9.4e-05	0.164163	0.009184	0.074934	0.157516	0.037785	0.197734	1.82961	6.48656	7.43298	0.165315	0.011276	0.056318	0.176833	0.106357	0.162255	0.060763	0.009957	0.051979	0.002309	0	0.02707	0.668789	6.1e-05	0.005165	0	0.005467	0.010269	0.047207	0.00295788	-2.45272	down
MSTRG.73987.2	MSTRG.73987.2	0.271383	0	2.22291	7.96363	3.28063	0	0	3.51522	4.31667	0.000206	3.91803	0.139419	0	1.33129	0.055468	0	0	0.318105	0	0.044519	0	0	0.004148	0	0.254175	0	0	0	0	2.57106	0.0431058	-2.45429	down
ENST00000609078	PAFAH1B1-212	0.27438	0	1.60757	0	0.184179	23.2076	0.270823	0	10.164	0	1.09472	4.62051	0.103655	0	0.091763	0.244679	0.154494	0.978698	0.07624	0	0.118561	0	0.004022	0	0.747207	0	0.352358	0.04202	0.366772	0	0.0141692	-2.45575	down
MSTRG.75007.1	MSTRG.75007.1	3.80061	0	0	6.2875	0.926768	0	15.5487	0.22954	20.2939	2.57668	0.655608	0	0.228617	4.03663	1.66651	0.04387	0.048547	0	2.26984	0	0	0	0	0	0	0	0	0	0.000673	1.2564	0.0362015	-2.45793	down
MSTRG.292296.2	MSTRG.292296.2	15.1629	7.8138	33.5277	38.1476	21.3967	5.72397	14.3412	59.4637	13.2455	42.5754	0	4.27257	2.9271	6.20914	0	3.76438	0	5.90792	3.64242	12.9057	7.5335	0	0	0	0	0	0	0	0	24.5847	0.0208367	-2.45992	down
ENST00000488856	CCT7-213	0.037408	0	0.044322	1.26295	0.001977	2.19746	0.163746	0	0.467842	8.73043	0.000858	0.20091	0.053183	0.217202	0.120104	0.184346	0.008764	0.057055	0.029194	9.6e-05	0.325672	0	0.092802	0	0.212565	0	4e-06	0.297875	0	8.3e-05	0.000537597	-2.46801	down
MSTRG.212188.1	MSTRG.212188.1	1.57761	0	2.25477	0	0.685346	0	0	0.901679	0	1.57479	0	0	0.021637	0	0	0.139985	0.001062	0.045658	0.000568	0	0	0	0	0	0	0	0	0	0	0	0.0359729	-2.47668	down
ENST00000474828	SCAF11-206	0.000569	0.000904	1.26261	0	0	3.92964	0.169933	0	0	9.60682	0.894572	0.003825	0.000772	0	0.055167	0.000604	0	0.141956	0.36263	0	0	0.28731	0.000268	0	0	0	0	0.052559	0	0	0.0137333	-2.47737	down
MSTRG.93649.6	MSTRG.93649.6	0	0	0	0.707952	6.84379	1.11939	3.37291	4.32064	0.023483	0.780561	0.157804	0.260241	0	0.012312	0	0	0.49927	0.144663	0.443806	0.439857	0.001776	0.058247	0.158454	0	0	0.113525	0.161177	0.2668	0	0	0.0133229	-2.49028	down
MSTRG.165804.1	MSTRG.165804.1	0.982232	0	13.4324	1.43577	5.52553	1.24171	4.35097	15.7362	2.84373	7.64945	3.08563	3.68048	1.75388	0.368128	1.06158	0.482499	0.014812	0.082044	0	2.96991	0	0	0	0	0	0	0	0	0	0.635217	0.0137746	-2.49127	down
MSTRG.286436.3	MSTRG.286436.3	2.56195	0	0	17.099	5.71783	10.9725	0.288421	1.01431	0.094439	14.6551	0	0	3.61697	2.21062	0	0.760459	0	0	4.12219	0.377558	0	0	0	0	0	0	0	0	0	0	0.0319063	-2.49887	down
MSTRG.94547.87	MSTRG.94547.87	0.079195	0.172142	0.516886	0.280213	0.145198	0.363675	0.407659	0.580732	0.188202	0	0.229492	0	0.094398	0.164693	0	0.106206	0	0.032571	0	0	0	0	0	0	0	0.038534	0	0	0	0	0.00310877	-2.50516	down
MSTRG.114610.2	MSTRG.114610.2	0.122652	0.030155	0	6.71324	0	0	0	0.186794	0.264384	0	0	0.718998	0.006714	0.249909	0	0	0.004506	0	0	0.001824	0	0.187104	0	0	0	0.645892	0	0	0	0	0.0417936	-2.51212	down
ENST00000577687	NOL11-202	0.075552	0	2.35117	2.28276	0.0704	1.08744	0.06261	0.078652	0	1.50475	0	0	0	0.047767	0	0	0	0	0.162633	0	0	0	0	0	0	0	0	0	0	0.136266	0.0153193	-2.54931	down
ENST00000461592	CCZ1-202	7.12705	0.591188	0.109545	0.7319	0.015191	0.155357	0.029782	0.527789	0.161654	0.247894	0.846479	0.100828	0.056153	0.076232	0.285109	0.111422	0.243317	0.086688	0.019773	0.30642	0.233843	0.015531	0.783667	0	0.078903	0.019692	0.106319	0.042831	0.119576	0.352072	0.000155018	-2.55062	down
ENST00000650659	RIT1-207	12.823	0.879971	0.163855	5.21711	3.90605	11.8632	11.7161	0.198494	0.961989	2.58228	0	0	0.913099	0	0	0	0.567722	4.3e-05	0	0.38625	0.114995	0.178004	0.71529	1.33044	0.061475	0.016461	0.793691	0	0	0	0.00864418	-2.55692	down
MSTRG.36741.2	MSTRG.36741.2	5.68772	0	10.2398	29.0362	24.8813	4.28641	31.3203	51.1273	28.2052	35.8032	26.2419	17.7359	0.759555	20.0356	1.41765	0	0	0	0	14.3187	0	0	0	0	3.99356	0	0	3.42641	0	0	0.0398925	-2.56916	down
ENST00000503751	PLRG1-204	0	0.05357	0.002943	0.067468	0	0.117487	3.16811	0.001587	10.6035	0.026828	0	0	0.000635	0.027289	0	0	0	0.001323	0	0.000831	0	0.108082	0.000316	0.318954	0.107224	0	0.019827	0.387775	0	0	0.0272361	-2.56945	down
ENST00000533849	MS4A7-210	0.170841	0.275932	0.022875	2.15144	0.013598	9.74689	0.040756	0.104499	0.01332	0.079151	2.24063	0.031436	0.008255	0.106935	0.040094	0.0477	0.050242	0.310747	0.061729	0.043948	0	0.091151	0.033782	0.198987	0.015107	1.07233	0	0.008525	0.082385	0.113975	0.000385114	-2.5739	down
MSTRG.9939.2	MSTRG.9939.2	1.28956	5.81944	0	2.91611	1.36102	0	0	0.015786	0	0.672039	0	0	0	0.200193	0	0.121641	0.494966	0.417621	0	0	0	0	0	0	0	0	0	0	0	0	0.0169926	-2.57671	down
ENST00000549857	C17orf49-206	0.000136	0.057904	0.496745	0	4.27018	0.000477	0	1.7176	0.132915	0	0	0.037606	0.126828	0.590343	1.21727	0.078481	0.03531	0	0.163166	0	0	0	0.195157	0	0	0	0	0	0	0	0.0359489	-2.57788	down
MSTRG.212183.3	MSTRG.212183.3	0	0	0.223812	0.1966	8.07261	0.614991	0.173127	2.14557	0.088341	1.32001	0.109481	1.04554	0.298842	0.086211	0.106533	0.012859	0.066054	0.114104	0.011248	0.041329	0.57597	0	0.020251	0.255689	0	0.175368	0	0.011737	0	0	0.0006058	-2.59712	down
MSTRG.150007.1	MSTRG.150007.1	0	0	1.83552	2.04892	15.7128	31.0031	0.420435	22.7413	18.5038	15.2212	6.03937	0.676486	0.005066	0.768968	0.759017	0	6.48727	0.188405	0.125303	9.52171	0	0	0.803726	0	1.49375	0	0	0	0	0	0.0152436	-2.59744	down
ENST00000476126	SP140-209	10.4814	0	0.292226	0	0.02813	0.143047	0.045199	0	0.242665	0.134122	0.316453	0.17282	0.062524	0.058231	0.287531	0.091255	0.099785	0.055221	0	0.103168	0.014375	0.046769	0	0	1.3322	0.302944	0.037882	0.031406	0	0.023915	0.00413876	-2.60497	down
MSTRG.38709.1	MSTRG.38709.1	0.019421	6.30629	0.119545	20.008	0.171122	0.014351	4.55558	5.47167	6.968	0	0	0.156512	0.512588	0.00957	3.06873	2.2887	0.245824	0	0.085646	0.855768	0	0	0	0	0	0.405345	0	0	0	0	0.0110634	-2.60959	down
MSTRG.26414.8	MSTRG.26414.8	0	0	0	9.20788	4.81213	0	7.01631	43.6634	3.05292	0	1.20069	3.34983	0	0.911102	8e-06	1.15186	0	0.186843	0.005221	2.67626	0	0	0	0.709003	0	0	0	0	0	0	0.0293825	-2.6162	down
MSTRG.304626.2	MSTRG.304626.2	1.4695	0	0	2.3461	0	0	25.4768	3.52831	9.16666	12.592	6.98423	0.517989	0	0.306568	1.9609	0.89892	1.54156	0.013458	5.091	0	0	0.011334	0.642181	0	0	0	0	0	0	0	0.035978	-2.61933	down
MSTRG.1070.4	MSTRG.1070.4	0.727364	10.1902	8.12482	1.83928	4.37913	0	0	0.713246	0	2.25962	0.026986	0	0	0.193156	0	0	0	0.040611	0	1.7e-05	0	0	0	0	0	0	0.05216	0.224141	0	0	0.049338	-2.6201	down
MSTRG.303302.5	MSTRG.303302.5	0	0.003483	2.2956	6.43606	1.08531	0.929807	0.038391	0.881725	0.053811	0	1.15587	0	0.170474	0	0	0	0	0.181096	0	0.217343	0	0	0.07137	0	0	0	0	0	0	0	0.0103317	-2.64002	down
MSTRG.291597.2	MSTRG.291597.2	6.37829	0	7.00164	11.806	3.99727	9.23801	2.83404	38.9361	0.927419	0	0	4.13601	2.22916	2.52487	0	0	0.026904	0.313144	0	0	0	0	0	0	0	0	0	0	0	0.275247	0.0250497	-2.64367	down
MSTRG.173758.40	MSTRG.173758.40	0.156065	1.00452	0.523808	0.225623	0.410603	0.322445	0.199139	0	1.24978	0	0.04045	0.01531	0	0	0	0.017948	0.019803	0.080773	0.160383	0.386137	0	0	0	0	0.089073	0	0	0.000738	0.032583	0	0.00069826	-2.64634	down
MSTRG.28098.6	MSTRG.28098.6	0	0	0	1.00388	3.02192	0	0.952739	0.640542	0	0	0	0	0	0.823809	0	0	0	0.310914	0	0.004891	0	0	0	0	0	0	0	0	0	0	0.0395947	-2.67169	down
ENST00000589726	ATF7-211	0.02374	0	0.29777	4.28722	0	0	1.77687	12.8568	4.97568	3.13756	1.68559	0	0.254416	0	0	0.012106	0	0.035073	0.001968	0	0	1.89915	0.009933	0	0	5.72769	0.01559	0.016	0	0.014025	0.0092113	-2.67372	down
MSTRG.22055.2	MSTRG.22055.2	0.056813	1.09554	0.084306	0.00531	0	3.45438	0.110507	0.031195	0.14099	0.001601	0	0	0.080483	0	0.024674	0	0	0	0.001296	0.000245	0	0.293693	0	0	0	0	0	0	0	0.490027	0.0245186	-2.67681	down
ENST00000459672	OGDH-208	1.64116	12.4432	0	0	0	7.76736	0	0	12.4584	0	0	4.10822	0.853627	3.3791	0	0	0	0	0	0	0	0	0.307161	0	0	0	0	0.041399	0	0.154294	0.0436552	-2.6776	down
MSTRG.129716.3	MSTRG.129716.3	0.067839	4.51478	0.411979	1.64753	0.680054	0.147838	3.04418	0.14183	0.14363	3.19547	0	0.286884	0	0	0.070362	0.021668	0	1.34021	0.218954	0	0.169915	0	0	0	0	0	0.409908	0	1.18006	0	0.0132026	-2.68117	down
MSTRG.94547.10	MSTRG.94547.10	0.074682	0	3.33419	0.19881	0	0	0	0.156409	0.067409	0	0	0.119895	0.10582	0	0	0.068227	0	0	0	0	0	0	0	0	0	0	0	0	0.097798	0	0.0226249	-2.69243	down
MSTRG.213972.9	MSTRG.213972.9	0.37585	0	2.04322	0	1.94223	2.9772	0.30554	0.16092	0.004025	11.8752	0	0	0	0.00614	0	0	0.905764	0.544244	0.156354	0	0	0	0	0	0	0	0	0	0	0	0.0182173	-2.69864	down
ENST00000509678	CHIC2-202	2.05673	36.4057	0.193132	0.197729	24.1358	0.440536	0.251071	0	0.086532	0.046444	21.6685	0.000763	0.08869	0.211657	0.192065	0.106114	0.444797	0.890582	0	0.051215	1.31204	0	0.005946	0	0.004744	0	0.002153	0.111325	14.606	0.401843	0.00593506	-2.70409	down
ENST00000478914	XRCC6-208	0.003815	0.006897	0.061327	6.33198	1.86795	0.048287	0.016933	0.252251	0.03704	0.362144	0.174006	0.28675	0.006842	0.112429	0.575561	0.001747	0.106324	0.275121	0.03097	0.013847	0.053512	0.035746	0.008446	0	0	0.145333	1.9e-05	0	0	0.326964	0.000177517	-2.70556	down
MSTRG.166917.24	MSTRG.166917.24	0.006899	0.006032	4.8667	1.13186	0.026623	0	0.608149	0.094201	0.024953	0.492819	0	0.73882	0	0.245703	0	0	0.09972	0.143163	0	0	0.157685	4e-06	0.001424	0	0	0	0.037189	0	0	0	0.0205494	-2.71223	down
MSTRG.182699.3	MSTRG.182699.3	9.50807	0	28.9712	8.61721	24.5296	1.64814	5.20664	52.5562	7.21564	52.2402	0	0	9.23193	2.96884	2.90726	0	0.339321	0.692622	0	3.32507	3.02002	0	0	0	0	0	0	0	0	7.05004	0.0325246	-2.71988	down
ENST00000515678	ABCE1-210	0.02593	0	0.127447	0	0.044605	0	11.3791	0	5.58241	0.56468	0.157375	0.377611	0.037059	0	0.123308	2.06411	0	0.017309	0	0.056866	0	0	0.128006	0	0.051423	0	0	0.008805	0	0.028453	0.013184	-2.72341	down
ENST00000554574	PPP4R3A-204	0.549142	5.50484	0	0.009311	0.157208	0	0.027381	0.232702	0	0	0	0	0.010178	0.042046	0.015276	0	0	0.031619	0.161038	0.096378	0	0	0.006167	0	0.055249	1.15102	0.925198	0.054231	0	0	0.0148104	-2.72381	down
MSTRG.11670.3	MSTRG.11670.3	0.174612	0	2.21996	81.7173	1091.98	0.235911	0.193373	0.205495	99.7272	0.311772	0.611697	158.549	0.088836	0.360848	0.11335	0.09421	0.14875	0.121432	0.112907	1.12037	0.167077	0.089136	0.148625	0.113764	0.164763	0.192664	0.958181	0.16377	0.170937	0.100488	0.0151453	-2.72818	down
ENST00000523039	IL6ST-213	0.891765	7.69199	7.33938	0	0	4.96408	1.8417	1.09155	0	1.62119	0	0	0.261103	0.08436	0	0.013332	0.26948	0	1.33575	0.043642	0	0	0.211573	0	0	0	0	0	0	0	0.0159734	-2.73033	down
ENST00000467830	TRAF3IP3-207	0.023022	0	0.115389	7.30112	0.122185	0.067717	0.162316	3.06807	10.4939	0	0	0.253178	0.018401	0.028487	0.03352	0.025544	0	0.095075	0.455889	0	0.015429	0.047775	0.052067	0.031639	0.005865	0.007834	0	0	0.030876	4.57881	0.00306977	-2.73127	down
ENST00000535726	NDUFA9-204	0.01072	0.387351	0	0	1.50957	0	0.276763	1.99937	0	0.420065	0	0	0.385364	0.068905	0	0.235443	0	0	0.153346	0.007086	0	0	0.12619	0	0.018379	0	0	0	0	0	0.0134416	-2.73169	down
ENST00000487509	FUS-206	0.002445	0.004692	0	4.65936	0.12994	0.55145	5.3e-05	0.007376	0.289518	0.000302	0.650827	0.072629	0.451528	0.000697	0.001413	0.000567	0.003133	0	0.002512	0.004998	2e-05	0	0.004398	0	1.1e-05	0	0.001442	0.001574	0	0.001476	0.00734619	-2.7339	down
ENST00000489964	DARS1-210	2.94107	2.18752	0.005715	0.504056	0.008053	0.262863	0.010161	0.072591	0	0	0.644129	0.005035	0.006808	0	0.489813	0.087496	0	0.001428	0.01927	0.000382	0	0	0	0.043786	0	0	0.290094	0.000457	0	1.3e-05	0.00256711	-2.73536	down
ENST00000491265	MZT2A-206	0.01246	3.22368	0.101168	2.55774	0.009522	0.200627	0.030572	3.02286	0.00034	0.161969	0	0.014557	0.021644	0.004693	0.03504	0.012071	0.0063	0.015893	0.040719	0.01553	0.000174	0	0.00561	7.4e-05	0.003778	0	0	0.027964	0.291112	0.033266	0.00319066	-2.73653	down
MSTRG.225200.53	MSTRG.225200.53	1.7038	0	0	0.045848	0	0	0	0.004267	7.88467	0.286156	0.444664	1.0658	0.391014	0.515868	0	0	0	0.036635	0	0.681188	0	0	0.028242	0	0	0.985631	0	0.619184	0	0	0.0413218	-2.74013	down
ENST00000571289	PAFAH1B1-204	0.000823	0	0.004102	0	0.236551	0.19515	0.042743	22.1813	4.1409	5.93462	0	0	0.130583	2.64676	0.482691	0.067769	0.124362	0	0.106742	0	0	0	0.00018	0	0.061435	0	0	0.547007	0	0	0.0138725	-2.74553	down
MSTRG.206964.2	MSTRG.206964.2	0.271169	0	1.36459	0.280061	4.0953	0.000165	0.35331	0	0.082193	0	0	1.37226	0.097072	0.287996	0	0.000194	0.901532	0	0	0.085702	0.003355	0	0	0	0	0	0.008555	0	0	0	0.0121869	-2.74912	down
MSTRG.207423.7	MSTRG.207423.7	0.319883	0.09675	0.581635	0.803322	0.091842	0	0.364512	3.26334	0	1.28133	0	0	0.237885	0.049409	0	0	0	0.576166	0	0	0	0	0	0	0	0	0	0	0	0.054494	0.0230874	-2.7511	down
MSTRG.277661.2	MSTRG.277661.2	4.53274	5.70895	19.8399	5.10376	28.7127	7.46919	0	17.4751	0.14928	25.133	0	1.30372	1.15831	2.39596	3.66099	0	3.40909	0.628713	0.232819	12.8854	0	0	0	0	0	0	0	0	0	0.012139	0.0131566	-2.75947	down
ENST00000525152	PPP6R3-208	0.256943	3.7173	0.360184	1.03805	0.377992	30.8061	0.031499	0	0.078344	0	0.102596	0.014738	0.011627	0.083495	0.016485	0	0	0	0	0	0.009414	0.015981	0.080568	0	0	0	0	0.831206	0	0	0.012768	-2.7681	down
MSTRG.91652.2	MSTRG.91652.2	0	0	0	26.4152	12.515	0.650548	10.4243	10.4433	3.14256	0.748936	0.002695	1.6068	1.01857	0	3.67265	1.08593	0	0.490398	0.053548	4.62336	0	0	0	0	0	0	0	0	0	0	0.0379548	-2.77424	down
MSTRG.206385.3	MSTRG.206385.3	0.795301	0	0	10.5856	0.335247	0	0.000108	0	0.534171	0.859991	0	0.362822	0.018786	0.074734	0	0.205651	0	0.128042	1.35552	0.27569	0	0	0	0.000515	0.24609	0	0	0.000382	0	0	0.00659042	-2.77555	down
ENST00000581485	LASP1-207	0.183767	0.06884	0.380632	0.082389	7.01804	0.271847	0.107584	0	0.05934	0.88896	0	0.131133	0.054141	0.078411	0.069109	0.049174	0.308938	0.063936	0.218664	0.09389	0	0	0.032545	0	0.036887	0.032719	0.014089	0.024789	0	0.070171	9.33199e-05	-2.78241	down
MSTRG.260958.7	MSTRG.260958.7	0.528957	0.879402	2.88267	0	0.41106	0.257329	0.356344	0.667228	0.360769	0	0	0	0	0	0	0	0.001725	0.151472	0	0.062779	0	0	0	0	0	0	0	0.002704	0	0	0.00815943	-2.78592	down
MSTRG.2564.3	MSTRG.2564.3	1.24684	0	5.88239	0.059338	8.53107	0	7.12368	0.033174	2.8731	6.57859	6.11003	1.28154	3.6e-05	0	0.08521	0.429893	0.30827	0.285773	0	0.083353	0	0	0	0.011579	0	0	0	0.172725	0	0	0.00784957	-2.79289	down
MSTRG.224922.9	MSTRG.224922.9	0.316091	0.336319	1.63842	0.745474	0.507947	0	0.778233	0.528153	1.87702	0.044842	0	0.670907	0	0.233065	0.57738	0	0.002108	0.00946	0.004175	0	0	0	0.000141	0	0	0	0	0.000192	0	0	0.00858639	-2.81193	down
MSTRG.3435.2	MSTRG.3435.2	0.725592	0	0.705074	0.000119	12.1056	0	0.000329	29.7071	0	0.716665	0	0.007981	2.17853	0	0	1.55421	0	0	0	5.64761	0.005922	0	0	0	0	0	0	0	0	0	0.041628	-2.81927	down
MSTRG.51069.8	MSTRG.51069.8	0	0.211099	0.006294	0.001922	0.010577	0	0.780833	0.047628	10.353	0.007792	0	0	0	0.251508	0	0	0	0	0	0	0	0	0.598666	0	0	0	0	0	0	1.27022	0.0433179	-2.82098	down
ENST00000674495	EFCAB14-215	0.135108	3.41355	0.069478	2.62508	0.004912	0	0.000317	0.004636	0	0.202696	0	0.010443	0.004758	0	0	0.001945	0.415328	0.003079	0.018759	0.002295	0.021801	0	0.001728	0	0	0	0	0.011514	1.22824	0	0.0241986	-2.82288	down
MSTRG.261169.6	MSTRG.261169.6	0	1.56342	0	8.72597	0	3.03304	7.36981	0.004233	2.9113	0.000219	2.01523	0	0	0	0.0161	0.699494	0	0	0	0	0	0	1.0779	1.83532	0	0	0	0	0	1.02739	0.0300608	-2.82464	down
MSTRG.41477.2	MSTRG.41477.2	0.662538	0	1.62299	12.0593	4.88259	0	8.43297	16.4719	3.18486	0	0	0	0.655033	3.29634	0	0	0	0	4.95871	0	0	0	0	0	0	0	0	0	0	0	0.0417553	-2.8277	down
ENST00000676097	SLC2A1-214	0.053628	5.11531	15.615	1.89231	0.06853	0	0.405964	2.44705	2.6943	0	0.030177	0	1.12694	0.015351	0.340449	0	0.570385	0.003389	0.027627	0.479024	0.197875	0	0.074407	0	0.346178	0	2.1032	0.126797	0	0	0.000838961	-2.83198	down
MSTRG.22055.55	MSTRG.22055.55	0.131512	0	0	0.015427	0	3.89395	0	0.120439	0.081995	0	0	0	0.099393	0.149619	0.058592	0	0	0	0.003101	0.260077	0	0	0	0	0	0	0	0	0	0	0.042077	-2.83389	down
MSTRG.171127.5	MSTRG.171127.5	0.427518	0	3.65828	1.88674	0	2.44694	0.593814	20.0582	2.63233	21.0228	2.4068	0.035907	1.60242	0	0.394758	0.795519	0.014377	0.749582	1.17554	0.235396	0	0	0	0	0	0	0	0	0	0	0.00322444	-2.85952	down
MSTRG.54582.9	MSTRG.54582.9	1.1423	0.050375	12.3081	6.46303	2.89004	0	1.22375	1.02113	7.37931	0.56954	0	0.435579	0.201316	1.50432	0	0.967516	0	0.325969	1.09323	0	0	0	0	0	1.11815	0	0	0.835112	0.325652	0	0.00440642	-2.86793	down
MSTRG.15381.1	MSTRG.15381.1	0	0	2.53227	0	1.25937	0	0.835726	2.90895	0	1.59234	0	0	0	0.160183	0.399042	0	0	0	0	0	0	0	0	0	0	0	0	0	0	0	0.0467314	-2.86843	down
ENST00000493876	RABL2A-217	2.77039	0	0	0.016606	5.0944	0.40317	0	2.07914	0.255785	0	0	0.002461	0	0.065547	0.014437	0	0	0.123934	0.373219	0	0	0.074462	1.13287	0	0	0	0	0	0	0	0.0193525	-2.86907	down
MSTRG.133064.1	MSTRG.133064.1	7.70896	0	10.7351	12.178	1.39333	0.817807	8.9012	0.047542	6.26883	7.19899	4.59331	0	0	0	0	4.36807	0	0	4.93793	0.930416	0	0	0.012275	0	0	0	0	0	0	0	0.0327861	-2.87561	down
ENST00000493062	SLTM-209	0.022233	20.5623	0.011577	0.001491	0	8.01468	0.001273	0	1.233	10.977	0.102056	13.0914	0.018109	0.071187	0.063686	0.056412	0	0.075462	0.133491	0.021513	0	0	0.000225	0	0	0	1.65792	0	0	0	0.0212199	-2.88185	down
ENST00000572363	GPS2-209	0.133019	0	1.01621	0.002316	0	0.012432	0.036225	0	32.8306	0.070111	0.276531	0	0	0	0	0.087949	0.849946	0.111082	0.101124	11.9106	0.055218	0	0.001594	0	0	0.807015	0	0.042598	0	0	0.0298311	-2.89166	down
MSTRG.167715.2	MSTRG.167715.2	8.60783	0	11.5168	55.7417	7.43233	5.83919	3.5989	45.0802	9.28936	34.5774	0	8.72953	2.70285	0	0	1.60451	0	10.2837	2.7603	7.54039	0	0	0	0	0	0	0	0	0	0	0.0327865	-2.89752	down
MSTRG.307058.1	MSTRG.307058.1	3.64763	0	31.7957	22.7403	4.07162	11.1753	5.30598	14.0123	9.41623	22.4881	4.29373	6.50975	1.89655	3.25034	0	3.35215	0	2.7619	0.130295	0.188416	4.83478	0	0	0	0	0	0	0.017534	0	2.53812	0.00463529	-2.89843	down
MSTRG.113437.11	MSTRG.113437.11	0	0	6.48968	0.04396	0	1.57295	0	1.85292	0.658767	0	0	0.517267	0.079618	0.3729	0.000655	0.272732	0	0	0	0.023265	0	0.013656	0.185703	0	0	0	0	0	0	0	0.0210119	-2.90106	down
ENST00000505132	CAMK2D-206	0.011533	8.59352	16.2799	0.027212	7.13807	4.8009	0.332373	8.096	0.003923	0	0	0.0673	0.005383	0.015105	0.006984	4.45192	0	1.22971	0	2.48941	0	0	0.009794	0	0	0	0	0	0	0	0.0182973	-2.9086	down
MSTRG.248842.65	MSTRG.248842.65	0.138787	0.177917	0.48952	0	0.267423	0	1.74039	0.248067	0	0	0	0.378649	0	0	0	0	0.212404	0	0	0.144959	0.161197	0	0	0	0	0	0	0.009171	0	0	0.0118608	-2.90991	down
MSTRG.953.1	MSTRG.953.1	1.26573	0	0	3.61023	0.014973	0	2.72618	0	14.0615	25.2464	0	0.310759	0.36718	0	0	1.73172	0	5.54131	2.21761	0	0	0	0	0	0	0	0	0	0	0	0.0412215	-2.91141	down
MSTRG.270303.3	MSTRG.270303.3	14.9821	0	29.3132	0.165177	0	0	2.71633	2.8257	10.3995	6.78531	0	0	6.53175	0	2.95377	0	0	0	3.8531	1.94535	0	0	0	0	0	0	0	0	0	0	0.0441804	-2.91178	down
ENST00000591098	HAUS1-207	4.91088	31.5453	0.412455	0	0.002003	0	0.003209	11.7461	0.964411	9.9574	0	0.677587	0.02454	6.57488	0	0	0	0.993735	0.002202	0.057768	0	0	0	0	0.036361	0.364019	0	0	0	0.619387	0.0085828	-2.92784	down
MSTRG.35953.2	MSTRG.35953.2	0.434893	0	0	0	0.062312	4.07375	8.21507	0	0	0.398261	0	0.16528	0	1.27085	0	0	0	0.429747	0	0	0	0	0	0	0	0	0	0	0	0	0.0268078	-2.9299	down
MSTRG.292819.9	MSTRG.292819.9	0.169764	0	6.42123	0.965546	0.008382	5.29968	1.80484	0.009441	1.87146	0	0.006247	1.00556	0.000222	0.063985	0.055274	0.188799	0.064266	0	0.192017	0	0	0.00039	0.94924	0	0	0	0.701692	0.05822	0	0	0.0134294	-2.93178	down
MSTRG.156607.6	MSTRG.156607.6	0	6.59559	0	0	0	6.98295	0	30.445	16.3647	21.2688	0	0.082723	0.578065	0	1.54336	0	0	8.34866	0	0.124623	0	0	0	0	0	0	2.59229	0.073968	0.031578	0	0.0428762	-2.9371	down
MSTRG.28877.7	MSTRG.28877.7	0.003327	0	1.72988	9.56534	0	0.789596	0.237009	0.003445	0	1.90468	0	0.060594	0.645617	0	0.029427	0	0	0	0.37298	0.134913	0	0	0	0	0	0	0	0	0.01409	0	0.0122007	-2.94439	down
MSTRG.114603.31	MSTRG.114603.31	0	0	5.92255	1.82158	0.395923	0	0.749264	0	0	0	1.18138	0.011662	0	0.495825	0.172904	0.064922	0	0.018533	0	0.020304	0	0	0	0	0	0	0	0	0	0	0.0124556	-2.95265	down
MSTRG.260557.5	MSTRG.260557.5	0.014069	0.001954	0.406366	0.074824	1.32482	0.005489	0.162275	0.065983	0.522248	0.009953	0.053774	0.04784	0.027742	0.012364	0.028074	0.108823	0.034687	0.01179	0.002563	0.046257	0.000523	0.014539	0.000784	0	0	0.004213	0.006563	0.02157	0.027093	0.119474	8.76629e-06	-2.95745	down
ENST00000480503	MYO1G-204	0.075386	3.79005	0	0	0	0.000751	0	0	1.0581	0.981134	1.97178	0	0	0	0	0	0.002357	0	0.000299	0.414202	0.199958	0	0.023036	0	0.001659	0.002273	0	0.390776	0	0	0.0382103	-2.96472	down
MSTRG.57718.3	MSTRG.57718.3	7.50686	0	23.7162	0	0	0	1.29848	0	1.44837	7.64721	0.07983	0	0	0	0.531191	3.46637	0	0	0.800489	0.835816	0	0	0	0	0	0	0	0	0	0	0.0447437	-2.96711	down
MSTRG.115058.4	MSTRG.115058.4	0.647096	0	7.48711	7.2359	7.82872	5.13348	0.000775	10.049	3.40145	2.33945	0.013603	0	0	0	0	3.32271	0	0	0.596794	0.532443	0	0	1.59015	0	0	0	0	0	0	0	0.034408	-2.99469	down
MSTRG.174010.10	MSTRG.174010.10	0.072385	0	0	1.56694	1.0736	0.69196	17.9048	0.222286	0	0	0	0	1.26554	2.27359	0	0.058885	0	0.088518	0	0.377794	0	0	0	0	0	0.29264	0	0	0	0	0.0257357	-3.01991	down
MSTRG.279337.2	MSTRG.279337.2	0	13.7273	0	1.92395	0.732188	1.54199	0	0	0	9.71373	0	0	1.73022	0.142416	0	0	0	0	0.216383	0	0	0	0	0	0	0	0	0	0	0	0.022095	-3.04497	down
ENST00000479009	MAPKAPK2-203	0.000112	0.045947	0.001251	7.61473	0.000362	0.654253	0.6021	7.0147	0.000114	0.000699	0	0.039122	0.000693	0.002012	0.000114	0.682678	0.036462	0.389951	0.000723	0.309734	0.319271	0	0.000115	0.23996	0.000554	0.000824	0.003708	0	0	0.001651	0.000248904	-3.05339	down
ENST00000409407	ZNF638-202	1.50048	0.006808	0.005154	0	5.39739	2.22072	3.40891	0.163397	2.77781	0	0	0.003343	0.370741	0	0	0.485719	0.001793	0.232413	0.032059	0.017767	0.002874	0.001795	0.137881	0	0.07596	0.493638	0	7.2e-05	0	0.016565	0.00428099	-3.07958	down
ENST00000493652	RBM6-220	0.909742	2.2434	0.830766	3.82008	0.037367	5.38203	5.11264	0	0	0	0	0.113673	0.02139	0.044802	0	0.017319	0.125006	0	0	0	0	0	1.36429	0	0	0	0	0	0	1.33414	0.00520994	-3.08344	down
MSTRG.244468.1	MSTRG.244468.1	0.151396	0	0	0.102601	0.433908	3.04627	0	3.91223	16.0201	4.17076	0	0	2.46605	2.82525	0	0	0	0	1.10719	0.169058	0	0	0	0	0	0	0	0	0	0	0.0292087	-3.09063	down
ENST00000502619	GTF2H2C-204	0.011398	5.4334	0.086012	8.10648	3.23175	1.1565	0	0	8.52289	0	0	0	0.654657	0	0.68622	0.872741	0	0.242014	0	0	0	0	0.103306	0	0.020833	0	0	0.218166	0	0	0.0106232	-3.09446	down
MSTRG.293569.2	MSTRG.293569.2	15.292	0	32.6183	34.9166	6.94664	9.68286	0	21.0579	4.92424	33.041	20.7982	4.57454	0	0	0	0	0	1.10201	6.49447	0	0	0	0	0	0	0	0	0	0	0	0.0354001	-3.09669	down
ENST00000634609	QARS1-232	0.112744	0.076983	0.567211	0.332273	19.2585	0.926175	0.030605	0	0.143974	0	1.8736	0.03281	0.166766	0.298463	1.18182	0	0	0.177086	0.160581	0.199428	0.1968	0.08545	0.165829	0	0.074775	0.015022	0.982729	0.06102	0	0.216095	0.000217964	-3.09675	down
MSTRG.113696.1	MSTRG.113696.1	2.25861	0.330241	5.24321	10.2852	9.63207	13.6134	5.09642	8.92432	2.01422	0	4.09312	6.03673	0.610414	0	0.489284	0.412511	0	1.49956	0	0.097104	0	0	0	0	0	0	0	0	0.220667	0	0.0105373	-3.10301	down
ENST00000487483	PPP5C-207	0	1.33021	0	0.003662	0.003645	0.00802	0.243716	0.983754	0.244222	0.089262	0.141775	0.125792	0	0	0.000886	1e-06	0	0.223439	0.040783	0	9.8e-05	0	0	0	0	0	0	0	0	0.001322	0.00537512	-3.1205	down
ENST00000472625	XRN1-209	0.14796	0.487964	27.1776	24.7945	0.258759	0.66537	0.678288	0.629582	0.310263	0.713368	2.67869	0.291137	0.22487	0.152645	0.172261	0.463455	1.1289	0.194957	0.121517	0.115849	1.16586	0	0.018056	0.067731	0.691224	0.049753	0.154296	0.052171	0.08871	0.222804	3.26682e-06	-3.12099	down
MSTRG.318118.92	MSTRG.318118.92	0	0	0	26.0893	0.05237	0	0	0.002586	0	0.321382	0	0.249215	0	0	0.372417	0	0	0.121176	0.250764	0.1835	0	0.228701	0	0	0	0.145018	0	0	0	0	0.00917519	-3.12553	down
MSTRG.176596.31	MSTRG.176596.31	0.018543	0	0	0.005423	0.024075	0	0.041834	0.010695	11.2504	0	0	0.191432	0	0.652958	0	0.053253	0	0	0	0.000542	0.050536	0.864189	0.232818	0	0.20243	0.611319	0	0.15767	0.065434	0.224532	0.00934971	-3.13199	down
MSTRG.140391.3	MSTRG.140391.3	0.009515	0	5.05926	2.27052	1.5006	0	0.617259	0	0.939157	0.734527	0	0.107741	0.296827	0	0	0.130959	0	0	0	0.288689	0	0	0	0	0	0	0	0	0	0.016365	0.00959746	-3.13408	down
ENST00000601437	KIAA1328-212	0.567133	0.68901	0.080933	0.7888	0	0.028094	0	0.070616	0	0.162495	0	0.233262	0	0	0.005034	0	0	0.022619	0	0.026498	0	0	0	0	0	0	0	0	0	0	0.0202632	-3.13776	down
ENST00000493238	RNF13-216	3.77374	11.4497	0.085761	0	0	10.6232	0	12.3492	0	0	0	0	0.394208	0.056189	0	2.36024	0	0.093866	0.244242	0.179984	0	0	0	0	0	0	0	0	0	4.76207	0.0389322	-3.13938	down
MSTRG.278062.1	MSTRG.278062.1	6.49749	24.1291	0	3.39921	0.11254	0	0.802591	2.76346	0	0	0	0.657488	0	0.911816	0	0	0	3.08363	0	0.992973	0	0	0	0	0	0	0	0	0	0	0.0288802	-3.14314	down
MSTRG.317460.1	MSTRG.317460.1	3.04518	0	1.11359	2.74819	2.3991	2.02848	0	0	5.37144	2.55478	0	2.9657	0.830894	0	0	0	0	0	0	0.09532	0	0	0	0	0	0	0	0	0	0	0.026583	-3.14339	down
MSTRG.271185.23	MSTRG.271185.23	0	0	0.587548	3.49659	1.00316	0	0.388606	0.185074	0	1.65564	0	0.297538	0	0	0	0	0	0	0.598464	0.119485	0	0	0	0	0	0	0	0	0	0	0.0174383	-3.1577	down
ENST00000482590	CLK1-212	5.3811	16.6627	14.89	1.04573	1.06446	0.285722	3.20236	0.066184	0.08058	0.256407	0	0.065564	0.034978	1.13882	0.172474	0.151524	2.40067	0.002014	0.001415	0.059233	1.05574	0.047439	0.028914	0	0.092944	0.022369	0	0.111565	0.039215	0.627212	9.53895e-05	-3.1634	down
MSTRG.114180.3	MSTRG.114180.3	5.77424	0	4.03534	9.67608	0	2.59611	1.94383	2.85753	2.72276	0	0	2.67555	0.542453	0	0	0	0	0.988338	0	0.181796	0	0	0	3.09802	0	0	0	0	0	0	0.0163624	-3.17635	down
MSTRG.269417.1	MSTRG.269417.1	0.312201	0	0.53093	12.1489	1.68484	0	0.618828	0	0.057272	2.39043	0	0	0	0	0	1.36063	0	0	0	1.35377	0	0	0	0	0	0	0	0	0	0.342939	0.0302755	-3.17752	down
MSTRG.117650.1	MSTRG.117650.1	3.85421	0	17.3043	16.4081	1.00497	0	8.16306	0	3.94548	0.22529	0.309907	1.3471	0.950533	0	1.59292	0	0	0	2.24623	0.029105	0	0	0	0	0	0	0	0	0	0	0.0196916	-3.18283	down
ENST00000475472	FGR-207	0.020346	0.01654	0.485323	6.58171	0.923068	0.115737	0.096958	19.3769	0.007051	0	0.303015	0.044403	0.0054	0.812674	0.333829	0.074937	0.429722	0.021219	0.0189	0	0	0.016063	0.066986	0	0	0.025169	0.021756	0.117578	0	0.111636	0.000320657	-3.19157	down
MSTRG.292856.2	MSTRG.292856.2	0.113821	0	2.76756	0	0.844923	0	0.087765	0.220613	0.396934	0.183066	0.379286	0.199561	0.391841	0	0.003966	0	0.096171	0	0	0	0	0	0	0	0	0	0	0	0	0	0.00893702	-3.19531	down
ENST00000538523	NDUFS7-207	8.02196	0	1.43314	0.26801	0	0	0	0	0.917583	0	0.009232	0.113865	0.000727	0.28302	0.021299	0.115324	0	0.001322	0	0.036442	0	0	0.1195	0	0	0	0	0.472418	0.000107	0	0.00609576	-3.19603	down
MSTRG.208170.3	MSTRG.208170.3	0	0	12.1541	0.203028	13.6108	11.4157	6.01035	31.6403	10.8251	7.55974	0	0.370809	2.90932	0	0.789031	3.88357	3.65148	0	0.720317	0	0	0	0	0	0.628122	2.31204	0	0	0	0	0.0139603	-3.20397	down
MSTRG.25443.8	MSTRG.25443.8	0	0	0.725331	0	0	0	87.0737	0.057028	2.31697	1.2e-05	0	0.538345	0.149896	0.010348	0.913179	0	9.91046	2.89543	0	0	0	0	0.012897	0	0	0	0	0	0	0	0.0256476	-3.20761	down
MSTRG.292410.4	MSTRG.292410.4	0	2.377	2.63376	2.29242	1.47773	2.21162	2.31684	8.34362	2.67332	0.076699	0	0	0.700769	0	1.29242	0	0.304799	0	0	0	0	0	0.115306	0	0.040652	0	0	0	0	0	0.00474181	-3.20808	down
MSTRG.43032.4	MSTRG.43032.4	0	0	0.744712	9.97748	2.25634	0.021684	2.24223	1.06757	1.06471	0	0	1.04266	0	0	0	0	0	0	0.33621	0.123658	0	0	0	0.259357	0	0	0	0	0	0	0.00816912	-3.21159	down
MSTRG.43019.8	MSTRG.43019.8	0.001519	0.136379	0.044181	0.183188	0.00871	0.547304	0.310111	0.268833	7.31687	1.29532	0	0.156661	0.009142	0.001222	0	0.06508	0.183169	0.074682	0.087469	0.071662	0.010365	0	0	0	0.004821	9e-06	0.005695	0	0.318401	0	0.00174522	-3.21385	down
MSTRG.306742.1	MSTRG.306742.1	0	0	7.76436	16.4563	5.12561	12.3705	2.19936	4.00163	0	0	0	0	1.84395	0	0	0.438146	0	0.277162	0	2.57284	0	0	0	0	0	0	0	0	0	0	0.03696	-3.21494	down
MSTRG.277571.3	MSTRG.277571.3	0.670816	0	6.74607	7.72703	0	0	0	0.410315	0.63923	5.33375	0	0	0.499831	0	0.445873	0	0	0.204122	0	0.092739	0	0	0	0	0	0	0	0	0	0	0.0148171	-3.21713	down
MSTRG.15152.14	MSTRG.15152.14	0	0.248767	7.78195	0	0	11.6237	0	24.412	0.363923	7.41142	0.24842	0	0.002941	0.125369	0.008228	0.128116	0.547016	0	5.55033	0.400919	0	0	0	0	0	0	0	0	0	0	0.00386977	-3.21846	down
ENST00000533364	EHBP1L1-209	0.014634	7e-06	0.118192	1.75221	0	0.166614	0.293874	18.6912	0.02732	0.266983	0	0	0.492515	0.071884	0.041478	0	0.018194	0	0	0	0	0	8.2e-05	0	0	0.021089	0	0.158405	0.123892	0	0.0017442	-3.22	down
MSTRG.171128.2	MSTRG.171128.2	0.006703	0	0	9.75696	0.020243	0	0	0	0.110182	14.1101	0.713461	1.43608	0	0.052514	0	0.8845	0	0.114701	0.206419	0.355161	0	0	0	0	0	0	0	0	0	0	0.0219831	-3.24025	down
MSTRG.307125.2	MSTRG.307125.2	0	0	14.3063	23.8695	0	0	0	14.4463	25.6599	0.047864	0	0	0.513369	0	3.41926	0	3.52399	0	0	0	0	0	2.09699	0	0	0	1.82842	0	0	0.274081	0.0409399	-3.24761	down
MSTRG.93263.3	MSTRG.93263.3	0.017373	6.84999	0.314281	0.024124	0.765536	0.020372	0.278182	0.097898	0.222511	0	0.967112	0.093633	0.513528	0	0.019765	0.025244	0.284964	0	0.024617	0.009034	0	0	0	0	0	0	0	0	0	0.033484	0.00374308	-3.25462	down
ENST00000598707	ECH1-211	0.004068	0	0.682624	22.7279	0.005017	0.001104	0.004447	0.009525	0	0	0.014061	0	0.041518	0	0.109389	0.064306	0	0.130403	0.356708	0.000385	0	0	0.090653	0	0.220683	0	0	0.000324	0	0.267412	0.00217845	-3.25548	down
ENST00000510083	RNASET2-212	1.20762	0.251484	1.81984	5.93504	0.120313	1.4553	0.991835	1.34927	0.030426	5.54924	1.78316	0	0.28311	0.006582	0.198831	0.003625	0.273314	0	0.299637	0.044144	0	0	0	0	0.002618	0.360595	0.219638	0.002865	0.049126	0.067725	0.00022412	-3.26652	down
MSTRG.293031.2	MSTRG.293031.2	0	2.74466	0	25.7502	9.24114	0	5.64138	0	10.3773	0	0	0.144078	0	4.25516	0	0	0	0.715672	0	0	0	0	0	0	0	0	0	0	0	0	0.022287	-3.27709	down
MSTRG.280358.1	MSTRG.280358.1	0	0	2.48748	4.30532	2.35308	13.2914	4.61377	5.00583	0	6.16875	0	0	0	0	1.19206	0	0	0	3.65583	1.49959	0	0	0	0	0	0	0	0	0	0	0.0340477	-3.28025	down
ENST00000502768	TTC37-202	0.011364	15.477	0.166153	0	0	0.446772	0.111713	0	0	0	0	0	0.48053	0	1.00045	0.253679	0.615686	0	0	0.114634	0	0	0.240672	0	0	0	0	0	0	0.027335	0.0150932	-3.28604	down
MSTRG.15149.10	MSTRG.15149.10	0	0	40.9336	2.58947	0	0	2.41423	22.7862	4.1264	1.79191	0	0	0.035053	0.000449	0.215826	0	0	0	0	0.154004	0.121061	0	0	0.226898	0	0	0	0	0	0	0.0282404	-3.29483	down
MSTRG.140361.4	MSTRG.140361.4	2.83694	0	6.62891	6.14168	10.2474	0	3.77197	6.77452	6.4586	5.58794	0	0.127029	0.075267	0.142256	0	0.184536	0	6.18989	0.134054	0.139131	0	0	0.038734	0	0	0	0	0	0.030275	0	0.00567372	-3.29552	down
MSTRG.70871.2	MSTRG.70871.2	0	0	32.5396	0	0.286602	0	14.0761	0	15.5697	20.3389	0	0	0.4448	1.44074	0	0	0	0	0	3.69083	0	0	0	0	0	0	0	0	0	0	0.0475122	-3.29661	down
ENST00000528799	CLEC7A-209	0.053979	2.45634	3.7223	5.72531	0.133452	1.06356	0.336574	0	0	0.299514	0	0	0.242858	1.05271	0	0	0	0	0.039005	0.038084	0.004136	0	0.088352	0	0.028978	0	0	0.000405	0	0.088605	0.00217406	-3.30062	down
ENST00000527549	TSTA3-206	0.006218	0.141864	1.56985	1.27586	0.480273	13.871	0.001936	10.1038	0	0	0	0.080728	0	0	0.339665	0.110099	0	0	0.036815	0	0	0	0.651808	0	0.061101	0	0	0	0	0	0.00711322	-3.30137	down
MSTRG.277187.3	MSTRG.277187.3	0.356527	0	0.965042	20.5823	16.02	0	0	0.73975	0	0.651209	0.64099	0	0.087415	5.04718	0.17713	0.472375	0	0	0	0	0	0	0	0	0	0	0	0	0	0.056522	0.0193661	-3.30575	down
MSTRG.107920.1	MSTRG.107920.1	0	3.11486	0	0.069064	0.001642	10.2849	0.007054	4.0353	3.07137	6.25327	0.36616	0	0.117954	0.45415	0.166355	0	0	1.20311	0.818335	2.3421	0	0	0	0	0	0	0	0	0	0	0.0125745	-3.30949	down
MSTRG.25443.7	MSTRG.25443.7	0	0	6.6997	0	15.5368	1.13622	0.231732	169.618	0.01528	0	0	0	3.83418	5.56579	0	0	0	2.59503	0	0	0	0	3.40322	0	0	0	0	0	0	0	0.0327872	-3.31637	down
MSTRG.132497.1	MSTRG.132497.1	2.27264	0	0	0	8.58328	0	0.910588	6.32822	0	0	0	0.674746	0.970605	0.688136	0.087946	0	0	1.10748	0	0	0	0	0	0	0	0	0	0.008905	0	0	0.0120832	-3.32071	down
MSTRG.143352.2	MSTRG.143352.2	3.92626	0	7.29773	3.99928	6.63572	3.49534	6.05689	0	8.87696	23.1024	7.63897	0	0.69982	0	0	0	0	0	0.760572	0	0	0	0	0	0.347063	0	0	0	0	0	0.0089295	-3.32275	down
MSTRG.116768.2	MSTRG.116768.2	20.2698	0	0	0	4.70844	2.79437	3.947	2.51259	16.305	3.13485	0	0	1.35098	0	0	0	0	0	0	3.32934	0	0	0	3.06088	0	0	0.430101	0	0	0	0.0147034	-3.33761	down
ENST00000559075	ETFA-206	0.173433	0	7.26994	1.03215	0.031098	2.28936	0.006605	0	9.27311	0.549999	0	0.022187	0.167642	0.000934	0.000146	0.006862	0	0.000349	0.112252	0	0.046112	0	0.767585	0	0	0.098586	0	0	0	0.306183	0.00619538	-3.33985	down
MSTRG.31146.1	MSTRG.31146.1	3.45892	0	17.4372	7.43653	0.005027	0	3.06851	28.4155	5.58374	0.235849	0	0	0	0	0.426233	1.11362	0	0	1.70673	0	0	0	0	0	0	0	0	0	0	0	0.0118951	-3.36081	down
MSTRG.176603.2	MSTRG.176603.2	0.272005	0	0.307914	0	2.24046	0.045538	17.0203	0.775587	10.3587	0.374387	3.17545	0	0.121819	0	0.289885	0.379522	0	0.40276	0	0.379419	0	0	0	0	0	0	0	0	0	0	0.00238146	-3.36248	down
MSTRG.51228.11	MSTRG.51228.11	0	0	79.8015	17.1469	0	1.50429	0	0.681922	0.207482	0	2.69093	0	0	0	0.355525	0	0	5.1326	0	0.356888	0	2.82077	0	0	1.29116	0	0	0	3.26544	0	0.0445484	-3.3644	down
MSTRG.176598.45	MSTRG.176598.45	7.19965	0	0	2.01025	0	1.767	0	0.000128	6.35825	242.278	0	0	0	0	0	0	0	0	0	0	0	0	0	0	0	1.18782	0.73104	0	0	0	0.0383248	-3.36686	down
MSTRG.140391.2	MSTRG.140391.2	0.000179	0	4.60082	3.82717	1.08947	0	0.764564	7.94522	0	2.37328	0	0.086451	0.48542	0	0	0	0	0.190463	0	0	0.650168	0	0	0	0	0	0	0	0	0.534709	0.0122776	-3.37455	down
ENST00000479169	HDLBP-237	0.005454	0	0.003031	0.297957	1.79515	0	0.001782	12.4259	5.2e-05	0	0	0.08616	0.398557	0	0.029903	0.107276	0.136736	0.133879	0.01392	0.006102	0.135383	0	0.10917	0	0.076629	0	0.112437	0.107084	0.026802	0.070937	6.39394e-05	-3.39555	down
MSTRG.180144.5	MSTRG.180144.5	0	16.2079	0	3.42773	6.46493	13.7802	0	1.26396	24.6314	0.027494	0	0	0.752262	0	0	0.642126	3.99968	0	0.110273	0	0	0	0	4.73612	0	0	0	0	0	0	0.0313499	-3.41398	down
ENST00000475919	AKR1A1-206	0.046877	3.62221	0.273582	0.754647	0.016255	0	0.130657	10.4272	0	13.9401	0	0.070515	0.005323	0.020855	0.11783	0.576955	0	0.041072	0.089893	0.004715	0.620835	0	0.008207	0	0.053139	0.01142	0	1.1873	0.164494	0.163775	7.42636e-05	-3.42373	down
MSTRG.176596.377	MSTRG.176596.377	0	0	40.9226	0	11.6427	0	0	77.4778	0.000191	7.76903	0	0	0	0	0	0	0	10.567	0.727797	0	0.104585	0	0.045331	2.45036	0	0	0.006188	0	5.42702	0	0.0261947	-3.43548	down
ENST00000642159	CNOT3-211	0.773263	0	0.54735	0	1.01174	0	0	2.95117	9.40355	0	0	0	0.03358	0	0.033789	0	2.99056	0.371609	0	0	0	0	0.010691	0	0	0	0	0.03271	0	0	0.00398753	-3.43867	down
MSTRG.1879.2	MSTRG.1879.2	0	0	1.78236	1.65881	9.1095	7.72146	0	0	0.715577	4.0217	0	2.04139	0.716253	0	0.137773	0	0	0.189886	1.33976	0.321095	0	0	0	0	0	0	0	0	0	0	0.00961134	-3.50215	down
ENST00000557446	HIF1A-211	0	0	0.461115	0	4.23044	0	0	13.0521	23.0747	0.867324	0.133586	0	1.18535	0	1.45542	0.010988	0	0	0.014135	0.037094	0	0	1.86634	0	0	0	0	0	0	0	0.0149148	-3.50235	down
ENST00000507701	G3BP2-209	0.006247	9.23007	0.245427	0.133601	2.80402	0.071939	0.039947	0.035146	0	0.14986	0.19702	0.302575	0.028874	0.037612	0.023439	0.028426	0.136427	0.094113	0.040546	0.065717	0.706047	0	0.000697	0	0.001971	0.076303	0	0.000844	0.115572	0.120639	7.91731e-06	-3.5039	down
ENST00000479489	TFIP11-212	0	12.7442	0.92178	5.2382	2.59868	0	0	0	0	0	0	0	0.572147	0	0	0	0	0	0	0	0	0	0.095421	0	0	0	0	0	0	0	0.025204	-3.54263	down
MSTRG.114226.17	MSTRG.114226.17	11.0986	0	0.21662	0.074466	0.510935	0	0.186036	1.2824	0	17.588	0	0.984848	0.154177	0	0	0	0	0	0.138077	0.037689	0	0	0	1.38144	0	0	0	2.19274	0	0	0.0119419	-3.5431	down
MSTRG.83686.2	MSTRG.83686.2	0	0	0.027839	0	5e-05	0	0	24.0969	0	0	0	1.06454	0	0	0.601098	0	0.090465	0.940482	0.099934	1.3e-05	0	0	0	0	0	0	0	0.063415	0.115563	1e-06	0.0165188	-3.545	down
ENST00000631121	SPTAN1-225	0.055325	8.83559	0.257161	0.150867	0.040396	0	0.117972	0.146441	10.437	0.298884	0.459895	0.128634	0.066261	0.070365	0.110498	0.151416	0.312193	0.145794	0.052158	0.035247	0	0.026169	0.032763	0	0.045721	0.054602	0	0.034084	0.091135	0.08836	8.48688e-07	-3.57924	down
MSTRG.177106.2	MSTRG.177106.2	0	0	10.4767	0	8.53261	0.768169	0	10.8283	5.64408	0	0	0	0	0	0.089345	0	0	0	0	1.09177	0	0	0	0	0	0	0	0	0	0	0.0326718	-3.59944	down
MSTRG.306377.4	MSTRG.306377.4	2.05717	0	0.372005	3.27911	0	0	5.03518	0	0.726187	2.96642	0	0.843505	0.486102	0	0.619297	0	0.923781	0	0	0	0	0	0	0	0	0	0	0	0	0	0.0133603	-3.63335	down
ENST00000488171	CD55-209	0.054756	0	0	0.79789	0.015929	0.963189	0.136248	24.0243	0.008882	21.4946	0	0	0.69794	1.3055	0.736979	0.081675	0	0.112048	0.108068	0.003625	0	0.570054	0	0	0.040752	1.26917	0	0	0	0.155699	0.00190077	-3.63824	down
MSTRG.134584.3	MSTRG.134584.3	24.5406	0	0.000664	30.274	11.3085	0.217568	2.46517	0.043087	0.00565	3.77613	0	0.015769	0.27439	0.017732	0	9.61222	0.001068	0	0	0.069299	0	0	0	0	0	0	0	0	0.020399	0	0.00992915	-3.64328	down
MSTRG.276989.2	MSTRG.276989.2	3.58937	0	21.6277	41.8666	10.1758	0	0	4.38771	0	19.9399	0	0	0	3.74143	2.22259	0	4.30486	2.57065	0	0	0	0	1.14057	0	0	0	0	0	0	0	0.0155705	-3.65449	down
ENST00000487036	TASOR-208	1.58098	21.0869	0	1.02923	0.061024	23.9066	0	10.9237	2.8028	0	0	0	1.05292	0	1.82774	1.92181	1.93496	0.28092	0	0.177305	0	0	0.09178	0	0.238263	0	0	0	0	0	0.00305418	-3.6573	down
ENST00000491905	FNBP1-209	0.111537	0.119413	9.06553	10.8456	0.141848	0.199	10.3352	0.154305	0.034048	0.709148	0.389402	0.802628	0.069721	0.093957	0.284711	0.067369	0.122379	0.086883	0.073771	0.052028	0.048186	0.042811	0.441476	0.064804	0.018216	0.125726	0.236676	0.020175	0.148536	0.074908	6.40546e-09	-3.66454	down
ENST00000485937	PSMD2-214	10.8298	0	12.0999	0	0.267025	0	0	0	3.62676	0	0	0	0.270389	0	0	0.052654	0	2.85547	0	0.324155	0	0	0	0	0	0.336802	0	0.361634	0	0	0.00861621	-3.75036	down
MSTRG.318128.4	MSTRG.318128.4	0	0	1.59987	48.8148	0.958081	4.36708	1.77329	0.365133	2.82064	0.503924	0.269574	0.072888	0.000735	0.032635	0.061851	0.363575	0.107309	0.43554	0.867367	1.89577	0	0	0	0	0	0	0	0	0	0	0.000256877	-3.77308	down
MSTRG.207136.4	MSTRG.207136.4	3.78109	0	0	2.18736	0	2.34564	4.06717	9.99895	5.10412	0	0	0	0	0	0	0	0.205722	0.002296	1.95876	0	0	0	0	0	0	0	0	0.003616	0	0	0.00688393	-3.90258	down
ENST00000535269	KDM5A-203	1.43745	7.40477	0.293766	0.128879	0.044616	0.983407	7.96854	0.048697	19.2669	1.15567	0.161214	3.99867	0.04795	0	0.045068	0.029465	0.082732	0.554033	0.065024	0.242892	0.030206	0.816366	0.009333	0	0.015419	0	0	0.016877	0.063324	0.063792	1.19323e-06	-4.01381	down
MSTRG.300461.10	MSTRG.300461.10	0	0	6.86788	8.44477	19.4422	14.3752	9.52529	2.83019	6.2e-05	0	0	7.19969	0	2.71183	0.052253	0	0	0	0	0.102602	0	0	0	0	0	0	0	0	0	0.958856	0.0111367	-4.01524	down
MSTRG.300346.2	MSTRG.300346.2	5.1923	0	7.98599	12.7519	9.28453	0	1.41019	14.5714	7.64446	3.11654	0	0	0	1.35675	0	0	0	4.73594	0	2.02791	0	0	0	0	0	0	0	0	0	0	0.00595635	-4.05534	down
MSTRG.176596.500	MSTRG.176596.500	5.03528	0.520545	0	0	1.54021	1.88674	1.28107	1.17208	36.9281	41.6238	0	0	0.668698	0.442522	0.348929	0	8.84107	0	0.186821	0	0.139124	0	0.133114	0	0	0	0.021357	0	0	0.626982	0.000200374	-4.06049	down
MSTRG.291419.5	MSTRG.291419.5	6.82223	3.48717	4.55122	23.2133	0	3.549	0.348374	12.7883	30.1032	0	16.5817	0	0	0.015574	0	0	0	3.95242	0	0	0	0	0	0	0	0	0	0.119869	0	0	0.00668465	-4.1863	down
ENST00000495616	GPBP1L1-212	0.035092	17.4489	0.136084	0.181482	0.046336	0.274435	0.304305	0.087946	0.103631	0.351883	0.228193	0.087673	0.062569	0.067458	0.049548	0.059624	0.095901	0.055352	0.087221	0.063818	0.078971	0.028999	0.030072	0.114785	0.037748	0.093979	0.481583	0.01628	0.113876	0.140824	4.08385e-10	-4.21297	down
ENST00000512026	TTC37-210	0.554976	0.028557	0.498603	0.038754	0	17.6299	0.058516	0	0.085163	1.44704	0	0	0.127326	0	0.656829	0.007244	0.142337	0	0.015763	0.095664	0.038595	0.048484	0.016862	0	0	0	0	0	0	0.125755	5.19578e-05	-4.21836	down
MSTRG.93263.30	MSTRG.93263.30	0.001791	0.000368	1.78902	18.9528	0.587464	1.19981	0.43695	0.042782	0.609054	0	0.002661	0	0.03354	0.006271	0.029183	0.066935	0	0.158501	0.000808	0.223449	0.342819	0	0	0	0	0	0	1.7e-05	1.8e-05	0	0.000145826	-4.2326	down
ENST00000506078	SELENOP-202	0.076349	0	4.4261	0.071886	0.026149	0.957148	24.8697	1.02542	0.726144	0.288447	0.450082	0.335492	0.033009	0	0.003948	0.094416	0.230265	0.113047	0.054624	0.077933	0	0.029675	0.09042	0	0.197013	0.047233	0.000262	0.010631	0	0.000178	8.73886e-07	-4.34162	down
MSTRG.225055.26	MSTRG.225055.26	0.190688	0.273035	21.3664	0	0.030457	0.168266	0.026063	0.242305	0.531154	0	0	0	0	0	0.002607	0.182436	0	0	0.447216	0	0.017868	0.005412	0	0	0	0.000363	0.124511	0.444654	0	0	0.000356716	-4.38068	down
ENST00000587821	SEC14L1-212	0.058992	12.6379	0.259802	27.0897	0	2.55743	0.09642	0.523129	0.295234	1.28864	0.170579	0.005921	0.069179	0.815209	0	0.051271	0.961757	0.001369	0.000767	0.040109	0	0.13551	0.015424	0.114482	0.189677	0	0	0.020796	0.157543	0.199004	4.43291e-09	-4.49432	down
MSTRG.225743.18	MSTRG.225743.18	0	0.173759	0	1.01891	0	23.5567	2.28492	5.66761	0.280559	0	0	3.0394	0	0.179583	0	0	0	0	0	0	0	0	0.105016	0	0	0	0	0	0	0.194613	0.00585092	-4.50153	down
MSTRG.176601.123	MSTRG.176601.123	45.3994	5.17813	11.1694	0	0.430792	1.785	1.48519	0	0.200799	2722.41	4.66505	44.2336	0.251519	6.35579	1.41905	0.994098	0	0	19.7289	0	19.9317	0	0	1.07309	0	46.6121	0	0.06792	0	0	0.000515515	-4.56932	down
ENST00000481344	PAK2-203	0.835218	100.564	0.544971	0.592072	0.005326	47.3658	0.131457	0.201089	0.109339	0.420881	0.787517	0.128994	0.169731	0.402297	0.084207	5.60743	0.334022	0.151907	0.081948	0.149678	0.094273	0.095658	0.066408	0.582981	0.072398	0.118647	0.136159	0.487385	0.130842	0.132243	3.55019e-08	-4.58301	down
MSTRG.84418.3	MSTRG.84418.3	0	0	0	1.82114	10.6034	0	3.08798	3.45815	5.45716	14.4632	0	0	0	0	0	0	0.794306	0	0	0.783085	0	0	0	0	0	0	0	0	0	0	0.00107177	-4.64311	down
ENST00000645333	RNASEH2B-231	1.85533	10.5874	0	0	0.607747	1.95159	1.78293	0	0.024367	0	0	0.149262	0	0	0	0	0.024512	0	0.034496	0	0	0	0	0.018585	0	0.247552	0	0.293784	0	0	0.000311726	-4.71121	down
MSTRG.307058.38	MSTRG.307058.38	0.251888	0	1.09957	0	0.195231	0	0.000784	6.8174	3.73692	0.340955	0.234436	0.097572	0.054747	0	0	0	0	0	0.121139	0	0	0	0	0	0	0	0	0.06952	0	0	1.54152e-05	-4.89553	down
MSTRG.241632.2	MSTRG.241632.2	0	0	0	31.2207	0.071853	0	0.119559	2.57424	19.6953	31.7904	0	0	0.003844	0	0.20673	0	0.002078	0	0	0	0	0	0	0	0	0.243042	0	0	0	0	0.000783803	-5.05727	down
MSTRG.225063.79	MSTRG.225063.79	0.415001	0	0	0	4.13082	0.129735	0.044338	1.67867	0.710865	0.360392	0.646813	0	0	0	0	0.063768	0	0.101533	2.8e-05	0	0	0	0	0.011594	0	0	0	0	0	0	0.000114813	-5.24557	down
MSTRG.176596.271	MSTRG.176596.271	0	0	0	0.214599	0	14.0515	0.112729	0.000593	0	0.322777	0.176093	0.011306	3.2e-05	0.033676	0.007933	0.067367	0.038878	0.123072	0	0	0	0	0	0.038868	0	0	0	0	0	4e-06	3.34211e-05	-5.27325	down
MSTRG.225063.32	MSTRG.225063.32	0.454312	0	0	0	3.36112	1.60085	0.166603	0.388969	0.417105	2.21385	0.099415	0	0	0	0	0.009541	0	0.014194	0	0	0	0	0	0.067244	0	0	0	0	0	0	0.000291011	-5.32268	down
MSTRG.225063.41	MSTRG.225063.41	0.292982	0	0	0	3.41906	1.40767	0.164185	0.676709	0.399624	2.08236	0.101662	0	0	0	0	0.01137	0	0.00602	0	0	0	0	0	0.045731	0	0	0	0	0	0	0.000225871	-5.38875	down
MSTRG.225063.37	MSTRG.225063.37	0.275722	0	0	0	5.42096	1.4001	0.144838	0.650766	0.270251	2.05971	0	0	0	0	0	0	0	0.094361	0	0	0	0	0	0.043159	0	0	0	0	0	0	0.000378242	-5.67879	down
