# Supplementary material for: Dynamic immune and exosome transcriptomic responses in patients undergoing psychostimulant methamphetamine withdrawal
Source: Front Cell Neurosci. 2022 Sep 27;16:961131. doi: 10.3389/fncel.2022.961131 (PMC9550894; doi:10.3389/fncel.2022.961131)
Supplement: Supplementary Table S2 — DAVID_GO and DAVID_KEGG analyses of DE mRNAs and lncRNAs in the AW group. [file Table_2.XLSX]

## Sheet: 2.1 Acute DE mRNAs UP
Supplementary Table S2.1 DAVID GO and KEGG of upregulated mRNAs in AW group.
Category	Term	Count	%	PValue	Genes	List Total	Pop Hits	Pop Total	Fold Enrichment	Bonferroni	Benjamini	FDR
KEGG_PATHWAY	hsa04510:Focal adhesion	10	5.31915	0.00205662	CCND2, VWF, EGF, ITGB3, PDGFB, THBS1, MYL9, VCL, BIRC2, MYLK	96	206	6879	3.47846	0.267191	0.31055	0.31055
KEGG_PATHWAY	hsa04670:Leukocyte transendothelial migration	7	3.7234	0.00497577	ITK, CTNND1, ESAM, MYL9, VCL, CD99, JAM3	96	115	6879	4.36168	0.52915	0.37567	0.37567
KEGG_PATHWAY	hsa04611:Platelet activation	7	3.7234	0.00894538	P2RY12, GP9, VWF, ITGB3, TBXAS1, MYLK, PTGS1	96	130	6879	3.85841	0.742524	0.450251	0.450251
KEGG_PATHWAY	hsa04062:Chemokine signaling pathway	8	4.25532	0.0141029	ITK, CCL5, STAT2, PRKCD, PPBP, GNG11, CXCL5, PF4	96	186	6879	3.08199	0.882896	0.532383	0.532383
KEGG_PATHWAY	hsa04512:ECM-receptor interaction	5	2.65957	0.0318327	GP9, VWF, ITGB3, THBS1, HSPG2	96	87	6879	4.11818	0.99244	0.961348	0.961348
Category	Term	Count	%	PValue	Genes	List Total	Pop Hits	Pop Total	Fold Enrichment	Bonferroni	Benjamini	FDR
GOTERM_BP_DIRECT	GO:0002576~platelet degranulation	15	7.97872	3.24549e-12	SPARC, VWF, EGF, ITGB3, PROS1, PDGFB, F13A1, PPBP, CLU, THBS1, SELP, CD9, TIMP1, VCL, PF4	176	103	16792	13.8945	3.94006e-09	3.94002e-09	3.94002e-09
GOTERM_BP_DIRECT	GO:0043547~positive regulation of GTPase activity	19	10.1064	2.59461e-05	P2RY12, RGS18, SEMA4D, EGF, PDGFB, ASAP2, ARHGAP27, ARHGAP6, ARHGAP32, ARHGAP21, SRGAP2C, ARHGAP31, OPHN1, CCL5, PSD3, MADD, RGS10, NF1, RSU1	176	565	16792	3.20845	0.031008	0.0157493	0.0157493
GOTERM_BP_DIRECT	GO:0007596~blood coagulation	9	4.78723	0.000699932	P2RY12, GP9, EHD3, VWF, PRKAR2B, ITGB3, PROS1, F13A1, ANO6	176	184	16792	4.66675	0.572592	0.25929	0.25929
GOTERM_BP_DIRECT	GO:0070527~platelet aggregation	5	2.65957	0.000854331	P2RY12, ITGB3, MPL, MYL9, VCL	176	41	16792	11.6353	0.645697	0.25929	0.25929
GOTERM_BP_DIRECT	GO:0032496~response to lipopolysaccharide	8	4.25532	0.00167137	SELP, FER, SPARC, PPBP, SOD2, TLR4, CXCL5, PF4	176	164	16792	4.6541	0.868762	0.405809	0.405809
GOTERM_BP_DIRECT	GO:0001937~negative regulation of endothelial cell proliferation	4	2.12766	0.00333118	SPARC, NF1, NR2F2, THBS1	176	29	16792	13.1599	0.982592	0.674008	0.674008
GOTERM_BP_DIRECT	GO:0030198~extracellular matrix organization	8	4.25532	0.00451587	SPARC, VWF, ITGB3, PDGFB, NF1, THBS1, HSPG2, JAM3	176	196	16792	3.89425	0.995891	0.783182	0.783182
GOTERM_BP_DIRECT	GO:0006936~muscle contraction	6	3.19149	0.00524836	MYOM1, TPM1, DYSF, MYL9, VCL, MYLK	176	107	16792	5.35004	0.998319	0.796439	0.796439
GOTERM_BP_DIRECT	GO:0030168~platelet activation	6	3.19149	0.00709142	GP9, VWF, ITGB3, PRKCD, CD9, PF4	176	115	16792	4.97787	0.999823	0.926944	0.926944
GOTERM_BP_DIRECT	GO:0007155~cell adhesion	12	6.38298	0.00879873	SELP, GP9, FER, VWF, SEMA4D, ITGB3, CTNND1, CD9, CD226, THBS1, VCL, CD99	176	459	16792	2.49436	0.999978	0.926944	0.926944
GOTERM_BP_DIRECT	GO:0050900~leukocyte migration	6	3.19149	0.00903954	SELP, ITGB3, PROS1, ESAM, SLC16A3, JAM3	176	122	16792	4.69225	0.999984	0.926944	0.926944
GOTERM_BP_DIRECT	GO:0042060~wound healing	5	2.65957	0.00975194	SPARC, ITGB3, TPM1, NF1, TIMP1	176	80	16792	5.96307	0.999993	0.926944	0.926944
GOTERM_BP_DIRECT	GO:0045785~positive regulation of cell adhesion	4	2.12766	0.0101163	CCL5, TPM1, PTPRJ, ALOX12	176	43	16792	8.87526	0.999996	0.926944	0.926944
GOTERM_BP_DIRECT	GO:0032147~activation of protein kinase activity	4	2.12766	0.0114575	ITGB3, STRADB, PRKCD, PDGFB	176	45	16792	8.48081	0.999999	0.926944	0.926944
GOTERM_BP_DIRECT	GO:0010595~positive regulation of endothelial cell migration	4	2.12766	0.0121646	SPARC, ITGB3, ALOX12, THBS1	176	46	16792	8.29644	1	0.926944	0.926944
GOTERM_BP_DIRECT	GO:0030335~positive regulation of cell migration	7	3.7234	0.0127478	FER, SEMA4D, CCL5, PDGFB, ALOX12, THBS1, MYLK	176	184	16792	3.62969	1	0.926944	0.926944
GOTERM_BP_DIRECT	GO:0006955~immune response	11	5.85106	0.0129803	IFITM3, MAP4K2, FCGR3B, SEMA4D, CCL5, AQP9, PPBP, THBS1, TLR4, CXCL5, PF4	176	421	16792	2.49287	1	0.926944	0.926944
GOTERM_BP_DIRECT	GO:0035904~aorta development	3	1.59574	0.0148082	NDST1, PRICKLE1, LTBP1	176	18	16792	15.9015	1	0.946163	0.946163
GOTERM_BP_DIRECT	GO:0002690~positive regulation of leukocyte chemotaxis	3	1.59574	0.0148082	PPBP, CXCL5, PF4	176	18	16792	15.9015	1	0.946163	0.946163
GOTERM_BP_DIRECT	GO:0030336~negative regulation of cell migration	5	2.65957	0.0174196	SRGAP2C, TPM1, NF1, PTPRJ, VCL	176	95	16792	5.02153	1	1	1
GOTERM_BP_DIRECT	GO:0048661~positive regulation of smooth muscle cell proliferation	4	2.12766	0.0246807	CCL5, PDGFB, ALOX12, THBS1	176	60	16792	6.36061	1	1	1
GOTERM_BP_DIRECT	GO:0045671~negative regulation of osteoclast differentiation	3	1.59574	0.0256469	NF1, TLR4, FSTL3	176	24	16792	11.9261	1	1	1
GOTERM_BP_DIRECT	GO:0016525~negative regulation of angiogenesis	4	2.12766	0.0268715	SPARC, NF1, THBS1, PF4	176	62	16792	6.15543	1	1	1
GOTERM_BP_DIRECT	GO:0042327~positive regulation of phosphorylation	3	1.59574	0.0276891	EGF, CCL5, THBS1	176	25	16792	11.4491	1	1	1
GOTERM_BP_DIRECT	GO:0060976~coronary vasculature development	3	1.59574	0.0276891	NDST1, PRICKLE1, LTBP1	176	25	16792	11.4491	1	1	1
GOTERM_BP_DIRECT	GO:0060337~type I interferon signaling pathway	4	2.12766	0.0291629	IFITM3, IFI27, STAT2, ADAR	176	64	16792	5.96307	1	1	1
GOTERM_BP_DIRECT	GO:0001525~angiogenesis	7	3.7234	0.0295473	MEIS1, RNF213, EGF, ANPEP, HSPG2, APOLD1, JAM3	176	223	16792	2.9949	1	1	1
GOTERM_BP_DIRECT	GO:0007202~activation of phospholipase C activity	3	1.59574	0.0297944	ITK, PRKCD, ARHGAP6	176	26	16792	11.0087	1	1	1
GOTERM_BP_DIRECT	GO:0060326~cell chemotaxis	4	2.12766	0.0303463	CCL5, PRKCD, PDGFB, CXCL5	176	65	16792	5.87133	1	1	1
GOTERM_BP_DIRECT	GO:0014068~positive regulation of phosphatidylinositol 3-kinase signaling	4	2.12766	0.0303463	SELP, SEMA4D, CCL5, PDGFB	176	65	16792	5.87133	1	1	1
GOTERM_BP_DIRECT	GO:0010572~positive regulation of platelet activation	2	1.06383	0.030942	SELP, TLR4	176	3	16792	63.6061	1	1	1
GOTERM_BP_DIRECT	GO:0001666~response to hypoxia	6	3.19149	0.0341942	PDLIM1, NF1, SOD2, THBS1, APOLD1, BIRC2	176	172	16792	3.32822	1	1	1
GOTERM_BP_DIRECT	GO:0048008~platelet-derived growth factor receptor signaling pathway	3	1.59574	0.0364742	FER, PDGFB, PTPRJ	176	29	16792	9.86991	1	1	1
GOTERM_BP_DIRECT	GO:0070098~chemokine-mediated signaling pathway	4	2.12766	0.037969	CCL5, PPBP, CXCL5, PF4	176	71	16792	5.37516	1	1	1
GOTERM_BP_DIRECT	GO:0006611~protein export from nucleus	3	1.59574	0.0388171	XPO4, STRADB, ADAR	176	30	16792	9.54091	1	1	1
GOTERM_BP_DIRECT	GO:0051490~negative regulation of filopodium assembly	2	1.06383	0.041043	SRGAP2C, PRKCD	176	4	16792	47.7045	1	1	1
GOTERM_BP_DIRECT	GO:1900127~positive regulation of hyaluronan biosynthetic process	2	1.06383	0.041043	EGF, PDGFB	176	4	16792	47.7045	1	1	1
GOTERM_BP_DIRECT	GO:0030100~regulation of endocytosis	3	1.59574	0.0412158	RUFY1, OPHN1, PACSIN2	176	31	16792	9.23314	1	1	1
GOTERM_BP_DIRECT	GO:0030334~regulation of cell migration	4	2.12766	0.0421126	ITGB3, NEXN, PTPN23, VCL	176	74	16792	5.15725	1	1	1
GOTERM_BP_DIRECT	GO:0006954~inflammatory response	9	4.78723	0.0453161	SELP, NDST1, CCL5, PPBP, THBS1, TLR4, CXCL5, PF4, PTGS1	176	379	16792	2.26565	1	1	1
GOTERM_BP_DIRECT	GO:0043066~negative regulation of apoptotic process	10	5.31915	0.0491496	CCND2, SEMA4D, ADAR, ALOX12, TIMP1, SOD2, THBS1, BIRC2, LIMS2, TXNDC5	176	455	16792	2.0969	1	1	1

## Sheet: 2.2 Acute DE mRNAs Down
Supplementary Table S2.2 DAVID GO and KEGG of downregulated mRNAs in AW group.
Category	Term	Count	%	PValue	Genes	List Total	Pop Hits	Pop Total	Fold Enrichment	Bonferroni	Benjamini	FDR
KEGG_PATHWAY	hsa05340:Primary immunodeficiency	3	3.79747	0.00885593	DCLRE1C, CD40LG, RAG1	30	34	6879	20.2324	0.607027	0.929872	0.929872
KEGG_PATHWAY	hsa04919:Thyroid hormone signaling pathway	3	3.79747	0.0839822	TBC1D4, SLC2A1, PRKACB	30	115	6879	5.98174	0.9999	1	1
Category	Term	Count	%	PValue	Genes	List Total	Pop Hits	Pop Total	Fold Enrichment	Bonferroni	Benjamini	FDR
GOTERM_BP_DIRECT	GO:0030183~B cell differentiation	4	5.06329	0.00308092	DCLRE1C, CD40LG, JAK3, RAG1	75	66	16792	13.5693	0.736318	1	1
GOTERM_BP_DIRECT	GO:0006873~cellular ion homeostasis	2	2.53165	0.0218435	RHAG, SLC4A1	75	5	16792	89.5573	0.999928	1	1
GOTERM_BP_DIRECT	GO:0019740~nitrogen utilization	2	2.53165	0.0218435	RHAG, RHD	75	5	16792	89.5573	0.999928	1	1
GOTERM_BP_DIRECT	GO:0002250~adaptive immune response	4	5.06329	0.0275993	DCLRE1C, THEMIS, JAK3, RAG1	75	148	16792	6.05117	0.999994	1	1
GOTERM_BP_DIRECT	GO:0010457~centriole-centriole cohesion	2	2.53165	0.034723	CEP68, KIF3A	75	8	16792	55.9733	1	1	1
GOTERM_BP_DIRECT	GO:0070244~negative regulation of thymocyte apoptotic process	2	2.53165	0.034723	JAK3, RAG1	75	8	16792	55.9733	1	1	1
GOTERM_BP_DIRECT	GO:0007224~smoothened signaling pathway	3	3.79747	0.0371774	DYRK2, KIF3A, HSPB11	75	69	16792	9.73449	1	1	1
GOTERM_BP_DIRECT	GO:0072488~ammonium transmembrane transport	2	2.53165	0.0389789	RHAG, RHD	75	9	16792	49.7541	1	1	1
GOTERM_BP_DIRECT	GO:0033151~V(D)J recombination	2	2.53165	0.0432162	DCLRE1C, RAG1	75	10	16792	44.7787	1	1	1
GOTERM_BP_DIRECT	GO:0007507~heart development	4	5.06329	0.0470213	CALCRL, SMYD2, HSPB11, HOPX	75	183	16792	4.89384	1	1	1

## Sheet: 2.3 Acute DE lncRNAs UP
Supplementary Table S2.3 DAVID GO and KEGG of upregulated lncRNAs in AW group.
Category	Term	Count	%	PValue	Genes	List Total	Pop Hits	Pop Total	Fold Enrichment	Bonferroni	Benjamini	FDR
KEGG_PATHWAY	hsa03040:Spliceosome	12	6.09137	3.37154e-06	ENST00000544176, ENST00000572445, ENST00000539856, ENST00000485530, ENST00000578593, ENST00000554417, ENST00000509810, ENST00000493362, ENST00000549795, ENST00000497015, ENST00000593564, ENST00000460035	102	133	6879	6.08492	0.000529193	0.000529332	0.00052596
KEGG_PATHWAY	hsa03050:Proteasome	5	2.53807	0.00378836	ENST00000470718, ENST00000484891, ENST00000570985, ENST00000575556, ENST00000527982, ENST00000558639	102	44	6879	7.66377	0.448935	0.220409	0.219005
KEGG_PATHWAY	hsa05012:Parkinson's disease	8	4.06091	0.00471149	ENST00000509443, ENST00000476587, ENST00000493119, ENST00000477177, ENST00000490122, ENST00000472202, ENST00000511180, ENST00000591341, ENST00000538372	102	142	6879	3.7995	0.523579	0.220409	0.219005
KEGG_PATHWAY	hsa04932:Non-alcoholic fatty liver disease (NAFLD)	8	4.06091	0.00656954	ENST00000509443, ENST00000476587, ENST00000513217, ENST00000495499, ENST00000477177, ENST00000554332, ENST00000473564, ENST00000511180, ENST00000591341, ENST00000538372	102	151	6879	3.57304	0.64471	0.220409	0.219005
KEGG_PATHWAY	hsa05016:Huntington's disease	9	4.56853	0.0070194	ENST00000509443, ENST00000476587, ENST00000513217, ENST00000493119, ENST00000487958, ENST00000477177, ENST00000472202, ENST00000511180, ENST00000591341, ENST00000538372	102	192	6879	3.16131	0.669098	0.220409	0.219005
KEGG_PATHWAY	hsa00190:Oxidative phosphorylation	7	3.5533	0.0132187	ENST00000509443, ENST00000476587, ENST00000493119, ENST00000477177, ENST00000472202, ENST00000511180, ENST00000591341, ENST00000538372	102	133	6879	3.54954	0.876211	0.345889	0.343686
KEGG_PATHWAY	hsa05168:Herpes simplex infection	8	4.06091	0.0177134	ENST00000586788, ENST00000616342, ENST00000562615, ENST00000493362, ENST00000474381, ENST00000554332, ENST00000497015, ENST00000549918	102	183	6879	2.94825	0.939549	0.397286	0.394756
KEGG_PATHWAY	hsa05010:Alzheimer's disease	7	3.5533	0.036639	ENST00000509443, ENST00000476587, ENST00000493119, ENST00000477177, ENST00000472202, ENST00000511180, ENST00000591341, ENST00000538372	102	168	6879	2.81005	0.99715	0.719041	0.714461
KEGG_PATHWAY	hsa03010:Ribosome	6	3.04569	0.0492492	ENST00000477325, ENST00000507485, ENST00000525828, ENST00000552461, ENST00000464112, ENST00000584364	102	136	6879	2.97535	0.99964	0.859126	0.853653
Category	Term	Count	%	PValue	Genes	List Total	Pop Hits	Pop Total	Fold Enrichment	Bonferroni	Benjamini	FDR
GOTERM_BP_DIRECT	GO:0000398~mRNA splicing, via spliceosome	13	6.59898	3.96671e-06	ENST00000590260, ENST00000572445, ENST00000485530, ENST00000487045, ENST00000554417, ENST00000594965, ENST00000593564, ENST00000539856, ENST00000511055, ENST00000493362, ENST00000508982, ENST00000549795, ENST00000497015	177	222	16792	5.55545	0.00448421	0.00449428	0.00444668
GOTERM_BP_DIRECT	GO:0006413~translational initiation	10	5.07614	1.4119e-05	ENST00000477325, ENST00000566086, ENST00000507485, ENST00000488260, ENST00000525828, ENST00000554332, ENST00000477256, ENST00000552461, ENST00000464112, ENST00000584364	177	137	16792	6.92482	0.0158697	0.0079984	0.00791369
GOTERM_BP_DIRECT	GO:0016032~viral process	13	6.59898	7.6327e-05	ENST00000524204, ENST00000495528, ENST00000495924, ENST00000570985, ENST00000575556, ENST00000541795, ENST00000513217, ENST00000507273, ENST00000562615, ENST00000485947, ENST00000493362, ENST00000474381, ENST00000490880, ENST00000486181, ENST00000558639	177	299	16792	4.12479	0.0828477	0.0288261	0.0285208
GOTERM_BP_DIRECT	GO:0098609~cell-cell adhesion	12	6.09137	0.000137844	ENST00000461440, ENST00000629378, ENST00000576925, ENST00000464483, ENST00000541503, ENST00000555473, ENST00000472096, ENST00000507273, ENST00000532461, ENST00000493362, ENST00000561086, ENST00000561461, ENST00000529960	177	271	16792	4.20089	0.144602	0.0390444	0.0386308
GOTERM_BP_DIRECT	GO:0006521~regulation of cellular amino acid metabolic process	6	3.04569	0.000190012	ENST00000589739, ENST00000470718, ENST00000484891, ENST00000570985, ENST00000575556, ENST00000527982, ENST00000558639	177	51	16792	11.1612	0.193703	0.0430566	0.0426006
GOTERM_BP_DIRECT	GO:0000184~nuclear-transcribed mRNA catabolic process, nonsense-mediated decay	8	4.06091	0.000257747	ENST00000477325, ENST00000544176, ENST00000507485, ENST00000525828, ENST00000473820, ENST00000552461, ENST00000464112, ENST00000584364	177	119	16792	6.37782	0.25328	0.0462998	0.0458094
GOTERM_BP_DIRECT	GO:0006928~movement of cell or subcellular component	7	3.5533	0.000286053	ENST00000564768, ENST00000472096, ENST00000495528, ENST00000484165, ENST00000477812, ENST00000485947, ENST00000478928, ENST00000592138, ENST00000495499, ENST00000568982, ENST00000473564	177	86	16792	7.72198	0.276854	0.0462998	0.0458094
GOTERM_BP_DIRECT	GO:0060071~Wnt signaling pathway, planar cell polarity pathway	7	3.5533	0.000411994	ENST00000470718, ENST00000484891, ENST00000570985, ENST00000575556, ENST00000487958, ENST00000527982, ENST00000495499, ENST00000558639, ENST00000473564	177	92	16792	7.21837	0.373048	0.054591	0.0540128
GOTERM_BP_DIRECT	GO:0006364~rRNA processing	10	5.07614	0.000433645	ENST00000477325, ENST00000596895, ENST00000551070, ENST00000507485, ENST00000506201, ENST00000525828, ENST00000552461, ENST00000464112, ENST00000584992, ENST00000584364	177	214	16792	4.43318	0.388246	0.054591	0.0540128
GOTERM_BP_DIRECT	GO:0002479~antigen processing and presentation of exogenous peptide antigen via MHC class I, TAP-dependent	6	3.04569	0.000513826	ENST00000470718, ENST00000484891, ENST00000570985, ENST00000575556, ENST00000474381, ENST00000527982, ENST00000558639	177	63	16792	9.03524	0.441396	0.0582165	0.0575999
GOTERM_BP_DIRECT	GO:0010501~RNA secondary structure unwinding	5	2.53807	0.0011416	ENST00000590260, ENST00000578593, ENST00000555324, ENST00000497196, ENST00000549795	177	44	16792	10.7807	0.725874	0.109897	0.108733
GOTERM_BP_DIRECT	GO:0019083~viral transcription	7	3.5533	0.00116396	ENST00000477325, ENST00000507485, ENST00000495924, ENST00000525828, ENST00000552461, ENST00000464112, ENST00000584364	177	112	16792	5.92938	0.73274	0.109897	0.108733
GOTERM_BP_DIRECT	GO:0006120~mitochondrial electron transport, NADH to ubiquinone	5	2.53807	0.00171086	ENST00000509443, ENST00000476587, ENST00000477177, ENST00000511180, ENST00000591341, ENST00000538372	177	49	16792	9.68062	0.856305	0.149108	0.147528
GOTERM_BP_DIRECT	GO:0000375~RNA splicing, via transesterification reactions	4	2.03046	0.00219708	ENST00000572445, ENST00000485530, ENST00000549795, ENST00000497015	177	25	16792	15.1792	0.917258	0.177806	0.175923
GOTERM_BP_DIRECT	GO:0075713~establishment of integrated proviral latency	3	1.52284	0.00293428	ENST00000460284, ENST00000464116, ENST00000487363	177	8	16792	35.5763	0.964186	0.219055	0.216735
GOTERM_BP_DIRECT	GO:0006614~SRP-dependent cotranslational protein targeting to membrane	6	3.04569	0.00309345	ENST00000477325, ENST00000507485, ENST00000525828, ENST00000552461, ENST00000464112, ENST00000584364	177	94	16792	6.05554	0.970112	0.219055	0.216735
GOTERM_BP_DIRECT	GO:0048873~homeostasis of number of cells within a tissue	4	2.03046	0.00338503	ENST00000513217, ENST00000564768, ENST00000497042, ENST00000495499, ENST00000568982, ENST00000473564	177	29	16792	13.0855	0.978544	0.225602	0.223213
GOTERM_BP_DIRECT	GO:0032981~mitochondrial respiratory chain complex I assembly	5	2.53807	0.0042944	ENST00000509443, ENST00000476587, ENST00000477177, ENST00000511180, ENST00000591341, ENST00000538372	177	63	16792	7.52937	0.992373	0.270309	0.267446
GOTERM_BP_DIRECT	GO:0043488~regulation of mRNA stability	6	3.04569	0.00457623	ENST00000470718, ENST00000484891, ENST00000506201, ENST00000570985, ENST00000575556, ENST00000527982, ENST00000558639	177	103	16792	5.52641	0.994466	0.272888	0.269998
GOTERM_BP_DIRECT	GO:0038061~NIK/NF-kappaB signaling	5	2.53807	0.00507164	ENST00000470718, ENST00000484891, ENST00000570985, ENST00000575556, ENST00000527982, ENST00000558639	177	66	16792	7.18713	0.996851	0.287308	0.284265
GOTERM_BP_DIRECT	GO:0051279~regulation of release of sequestered calcium ion into cytosol	3	1.52284	0.00564581	ENST00000521000, ENST00000564768, ENST00000536521, ENST00000568982	177	11	16792	25.8737	0.998363	0.304605	0.301379
GOTERM_BP_DIRECT	GO:0051436~negative regulation of ubiquitin-protein ligase activity involved in mitotic cell cycle	5	2.53807	0.00656716	ENST00000470718, ENST00000484891, ENST00000570985, ENST00000575556, ENST00000527982, ENST00000558639	177	71	16792	6.68099	0.999427	0.338209	0.334627
GOTERM_BP_DIRECT	GO:0090090~negative regulation of canonical Wnt signaling pathway	7	3.5533	0.00747443	ENST00000548984, ENST00000470718, ENST00000484891, ENST00000570985, ENST00000575556, ENST00000527982, ENST00000558639, ENST00000585782	177	163	16792	4.07417	0.999797	0.362886	0.359043
GOTERM_BP_DIRECT	GO:0033209~tumor necrosis factor-mediated signaling pathway	6	3.04569	0.00807227	ENST00000521000, ENST00000470718, ENST00000484891, ENST00000570985, ENST00000575556, ENST00000527982, ENST00000558639	177	118	16792	4.8239	0.999897	0.362886	0.359043
GOTERM_BP_DIRECT	GO:0008380~RNA splicing	7	3.5533	0.00815966	ENST00000544176, ENST00000572445, ENST00000554417, ENST00000473820, ENST00000549795, ENST00000497015, ENST00000593564	177	166	16792	4.00054	0.999907	0.362886	0.359043
GOTERM_BP_DIRECT	GO:0051437~positive regulation of ubiquitin-protein ligase activity involved in regulation of mitotic cell cycle transition	5	2.53807	0.00832945	ENST00000470718, ENST00000484891, ENST00000570985, ENST00000575556, ENST00000527982, ENST00000558639	177	76	16792	6.24145	0.999923	0.362886	0.359043
GOTERM_BP_DIRECT	GO:0090263~positive regulation of canonical Wnt signaling pathway	6	3.04569	0.00864777	ENST00000470718, ENST00000484891, ENST00000570985, ENST00000575556, ENST00000553026, ENST00000527982, ENST00000558639	177	120	16792	4.7435	0.999947	0.362886	0.359043
GOTERM_BP_DIRECT	GO:0031145~anaphase-promoting complex-dependent catabolic process	5	2.53807	0.0095223	ENST00000470718, ENST00000484891, ENST00000570985, ENST00000575556, ENST00000527982, ENST00000558639	177	79	16792	6.00443	0.99998	0.385313	0.381232
GOTERM_BP_DIRECT	GO:0030155~regulation of cell adhesion	4	2.03046	0.0102736	ENST00000521000, ENST00000473820, ENST00000551781, ENST00000586430	177	43	16792	8.82512	0.999992	0.40138	0.397129
GOTERM_BP_DIRECT	GO:0038095~Fc-epsilon receptor signaling pathway	7	3.5533	0.0111861	ENST00000470718, ENST00000484891, ENST00000570985, ENST00000520322, ENST00000575556, ENST00000527982, ENST00000495499, ENST00000558639, ENST00000473564	177	178	16792	3.73084	0.999997	0.422462	0.417987
GOTERM_BP_DIRECT	GO:0051591~response to cAMP	4	2.03046	0.0123521	ENST00000509443, ENST00000521000, ENST00000576925, ENST00000521327	177	46	16792	8.24957	0.999999	0.45145	0.446669
GOTERM_BP_DIRECT	GO:0000209~protein polyubiquitination	7	3.5533	0.0130725	ENST00000586788, ENST00000470718, ENST00000484891, ENST00000570985, ENST00000575556, ENST00000527982, ENST00000558639, ENST00000476962	177	184	16792	3.60919	1	0.462849	0.457947
GOTERM_BP_DIRECT	GO:0042542~response to hydrogen peroxide	4	2.03046	0.0163149	ENST00000521000, ENST00000462953, ENST00000464097, ENST00000486181	177	51	16792	7.44079	1	0.553701	0.547837
GOTERM_BP_DIRECT	GO:0008637~apoptotic mitochondrial changes	3	1.52284	0.0166159	ENST00000513217, ENST00000486181, ENST00000464132	177	19	16792	14.9795	1	0.553701	0.547837
GOTERM_BP_DIRECT	GO:0006396~RNA processing	5	2.53807	0.0190118	ENST00000494051, ENST00000506201, ENST00000493362, ENST00000497196, ENST00000465871, ENST00000593564	177	97	16792	4.89021	1	0.60581	0.599394
GOTERM_BP_DIRECT	GO:0050852~T cell receptor signaling pathway	6	3.04569	0.0198948	ENST00000470718, ENST00000484891, ENST00000570985, ENST00000520322, ENST00000575556, ENST00000527982, ENST00000558639	177	148	16792	3.84608	1	0.60581	0.599394
GOTERM_BP_DIRECT	GO:0048025~negative regulation of mRNA splicing, via spliceosome	3	1.52284	0.0201286	ENST00000485530, ENST00000493362, ENST00000497015	177	21	16792	13.5529	1	0.60581	0.599394
GOTERM_BP_DIRECT	GO:0000165~MAPK cascade	8	4.06091	0.0206817	ENST00000629378, ENST00000521000, ENST00000470718, ENST00000484891, ENST00000570985, ENST00000575556, ENST00000527982, ENST00000558639, ENST00000487106	177	262	16792	2.8968	1	0.60581	0.599394
GOTERM_BP_DIRECT	GO:0071475~cellular hyperosmotic salinity response	2	1.01523	0.0208531	ENST00000460284, ENST00000464116	177	2	16792	94.8701	1	0.60581	0.599394
GOTERM_BP_DIRECT	GO:0043044~ATP-dependent chromatin remodeling	3	1.52284	0.0239217	ENST00000477812, ENST00000554417, ENST00000483847	177	23	16792	12.3744	1	0.677583	0.670406
GOTERM_BP_DIRECT	GO:0002223~stimulatory C-type lectin receptor signaling pathway	5	2.53807	0.0246097	ENST00000470718, ENST00000484891, ENST00000570985, ENST00000575556, ENST00000527982, ENST00000558639	177	105	16792	4.51762	1	0.680068	0.672865
GOTERM_BP_DIRECT	GO:0007059~chromosome segregation	4	2.03046	0.0345387	ENST00000491715, ENST00000473820, ENST00000584992, ENST00000464322	177	68	16792	5.58059	1	0.931722	0.921854
GOTERM_BP_DIRECT	GO:0006457~protein folding	6	3.04569	0.0412079	ENST00000548984, ENST00000495924, ENST00000492618, ENST00000508982, ENST00000490221, ENST00000490122	177	180	16792	3.16234	1	1	0.990283
GOTERM_BP_DIRECT	GO:0097192~extrinsic apoptotic signaling pathway in absence of ligand	3	1.52284	0.0492314	ENST00000587416, ENST00000513217, ENST00000464132	177	34	16792	8.37089	1	1	0.990283
GOTERM_BP_DIRECT	GO:0006412~translation	7	3.5533	0.0498984	ENST00000477325, ENST00000591151, ENST00000507485, ENST00000525828, ENST00000552461, ENST00000464112, ENST00000584364	177	253	16792	2.62486	1	1	0.990283

## Sheet: 2.4 Acute DE lncRNAs Down
Supplementary Table S2.4 DAVID GO and KEGG of downregulated lncRNAs in AW group.
Category	Term	Count	%	PValue	Genes	List Total	Pop Hits	Pop Total	Fold Enrichment	Bonferroni	Benjamini	FDR
KEGG_PATHWAY	hsa03040:Spliceosome	5	3.96825	0.0165542	ENST00000503946, ENST00000525207, ENST00000566329, ENST00000581767, ENST00000521248	52	133	6879	4.97325	0.92092	1	1
Category	Term	Count	%	PValue	Genes	List Total	Pop Hits	Pop Total	Fold Enrichment	Bonferroni	Benjamini	FDR
GOTERM_BP_DIRECT	GO:0006754~ATP biosynthetic process	4	3.1746	0.000979068	ENST00000515202, ENST00000589478, ENST00000470036, ENST00000567555, ENST00000590265	115	29	16792	20.1403	0.517504	0.728426	0.728426
GOTERM_BP_DIRECT	GO:0000910~cytokinesis	4	3.1746	0.00422078	ENST00000493790, ENST00000472418, ENST00000486218, ENST00000425198	115	48	16792	12.1681	0.957015	1	1
GOTERM_BP_DIRECT	GO:0022904~respiratory electron transport chain	3	2.38095	0.00801437	ENST00000560179, ENST00000459880, ENST00000485092	115	20	16792	21.9026	0.997488	1	1
GOTERM_BP_DIRECT	GO:0050727~regulation of inflammatory response	4	3.1746	0.00900481	ENST00000556167, ENST00000594842, ENST00000468783, ENST00000495713	115	63	16792	9.27095	0.998805	1	1
GOTERM_BP_DIRECT	GO:0090316~positive regulation of intracellular protein transport	3	2.38095	0.00965815	ENST00000523540, ENST00000560837, ENST00000521248	115	22	16792	19.9115	0.999269	1	1
GOTERM_BP_DIRECT	GO:0000060~protein import into nucleus, translocation	3	2.38095	0.015392	ENST00000538158, ENST00000521248, ENST00000603312	115	28	16792	15.6447	0.99999	1	1
GOTERM_BP_DIRECT	GO:0016032~viral process	7	5.55556	0.0163052	ENST00000525207, ENST00000523039, ENST00000524997, ENST00000594842, ENST00000626068, ENST00000494508, ENST00000481344	115	299	16792	3.41847	0.999995	1	1
GOTERM_BP_DIRECT	GO:0097421~liver regeneration	3	2.38095	0.0164597	ENST00000466129, ENST00000543714, ENST00000539241	115	29	16792	15.1052	0.999996	1	1
GOTERM_BP_DIRECT	GO:0010942~positive regulation of cell death	3	2.38095	0.0164597	ENST00000487791, ENST00000603312, ENST00000543714	115	29	16792	15.1052	0.999996	1	1
GOTERM_BP_DIRECT	GO:0000398~mRNA splicing, via spliceosome	6	4.7619	0.0177369	ENST00000503946, ENST00000525207, ENST00000566329, ENST00000521248, ENST00000482693, ENST00000556283	115	222	16792	3.94642	0.999998	1	1
GOTERM_BP_DIRECT	GO:0051297~centrosome organization	3	2.38095	0.021033	ENST00000523540, ENST00000529254, ENST00000477543	115	33	16792	13.2743	1	1	1
GOTERM_BP_DIRECT	GO:0006888~ER to Golgi vesicle-mediated transport	5	3.96825	0.023616	ENST00000630147, ENST00000472418, ENST00000583879, ENST00000479300, ENST00000555085	115	160	16792	4.56304	1	1	1
GOTERM_BP_DIRECT	GO:0019886~antigen processing and presentation of exogenous peptide antigen via MHC class II	4	3.1746	0.024733	ENST00000472418, ENST00000480260, ENST00000470322, ENST00000487676	115	92	16792	6.34858	1	1	1
GOTERM_BP_DIRECT	GO:0006412~translation	6	4.7619	0.0291282	ENST00000466129, ENST00000548480, ENST00000584583, ENST00000543714, ENST00000466346, ENST00000417088	115	253	16792	3.46286	1	1	1
GOTERM_BP_DIRECT	GO:0006511~ubiquitin-dependent protein catabolic process	5	3.96825	0.0355169	ENST00000556167, ENST00000626068, ENST00000471752, ENST00000479300, ENST00000466850	115	182	16792	4.01147	1	1	1
GOTERM_BP_DIRECT	GO:0010501~RNA secondary structure unwinding	3	2.38095	0.0359145	ENST00000503946, ENST00000581767, ENST00000471144	115	44	16792	9.95573	1	1	1
GOTERM_BP_DIRECT	GO:0098609~cell-cell adhesion	6	4.7619	0.0374758	ENST00000630147, ENST00000519346, ENST00000583879, ENST00000567555, ENST00000481344, ENST00000425198	115	271	16792	3.23286	1	1	1
