# Supplementary material for: Dynamic immune and exosome transcriptomic responses in patients undergoing psychostimulant methamphetamine withdrawal
Source: Front Cell Neurosci. 2022 Sep 27;16:961131. doi: 10.3389/fncel.2022.961131 (PMC9550894; doi:10.3389/fncel.2022.961131)
Supplement: Supplementary Table S3 — DAVID_GO and DAVID_KEGG analyses of DE mRNAs and lncRNAs in the PW group. [file Table_3.XLSX]

## Sheet: 3.1 Long-term DE mRNAs UP
Supplementary Table S3.1 DAVID GO and KEGG of upregulated mRNAs in PW group.
Category	Term	Count	%	PValue	Genes	List Total	Pop Hits	Pop Total	Fold Enrichment	Bonferroni	Benjamini	FDR
KEGG_PATHWAY	hsa04070:Phosphatidylinositol signaling system	7	3.125	0.0013453	ENSG00000100605, ENSG00000268173, ENSG00000133056, ENSG00000150995, ENSG00000100330, ENSG00000143772, ENSG00000137841	87	98	6879	5.64778	0.216248	0.243499	0.238118
KEGG_PATHWAY	hsa05200:Pathways in cancer	13	5.80357	0.00333988	ENSG00000186716, ENSG00000131759, ENSG00000072062, ENSG00000171552, ENSG00000005339, ENSG00000173757, ENSG00000173039, ENSG00000137841, ENSG00000150907, ENSG00000143437, ENSG00000081059, ENSG00000266094, ENSG00000268173	87	393	6879	2.61551	0.454215	0.286388	0.280059
KEGG_PATHWAY	hsa05221:Acute myeloid leukemia	5	2.23214	0.00510148	ENSG00000081059, ENSG00000131759, ENSG00000268173, ENSG00000173757, ENSG00000173039	87	56	6879	7.05973	0.603758	0.286388	0.280059
KEGG_PATHWAY	hsa04922:Glucagon signaling pathway	6	2.67857	0.00774662	ENSG00000150907, ENSG00000150995, ENSG00000072062, ENSG00000221823, ENSG00000005339, ENSG00000137841	87	99	6879	4.79206	0.75527	0.286388	0.280059
KEGG_PATHWAY	hsa04720:Long-term potentiation	5	2.23214	0.00911064	ENSG00000150995, ENSG00000072062, ENSG00000221823, ENSG00000005339, ENSG00000137841	87	66	6879	5.99007	0.80921	0.286388	0.280059
KEGG_PATHWAY	hsa00562:Inositol phosphate metabolism	5	2.23214	0.0117189	ENSG00000100605, ENSG00000133056, ENSG00000100330, ENSG00000143772, ENSG00000137841	87	71	6879	5.56824	0.881596	0.286388	0.280059
KEGG_PATHWAY	hsa05220:Chronic myeloid leukemia	5	2.23214	0.0122924	ENSG00000186716, ENSG00000268173, ENSG00000171552, ENSG00000173757, ENSG00000173039	87	72	6879	5.4909	0.893404	0.286388	0.280059
KEGG_PATHWAY	hsa04010:MAPK signaling pathway	9	4.01786	0.0133813	ENSG00000196924, ENSG00000034152, ENSG00000114738, ENSG00000164086, ENSG00000072062, ENSG00000126767, ENSG00000221823, ENSG00000137486, ENSG00000173039	87	253	6879	2.81273	0.912697	0.286388	0.280059
KEGG_PATHWAY	hsa04670:Leukocyte transendothelial migration	6	2.67857	0.0142403	ENSG00000130402, ENSG00000147065, ENSG00000266094, ENSG00000268173, ENSG00000101335, ENSG00000261371	87	115	6879	4.12534	0.92543	0.286388	0.280059
KEGG_PATHWAY	hsa05215:Prostate cancer	5	2.23214	0.0239894	ENSG00000150907, ENSG00000081059, ENSG00000268173, ENSG00000005339, ENSG00000173039	87	88	6879	4.49255	0.987661	0.347824	0.340137
KEGG_PATHWAY	hsa03040:Spliceosome	6	2.67857	0.0250765	ENSG00000140829, ENSG00000100813, ENSG00000104897, ENSG00000174231, ENSG00000077312, ENSG00000175467	87	133	6879	3.56702	0.989915	0.347824	0.340137
KEGG_PATHWAY	hsa04912:GnRH signaling pathway	5	2.23214	0.0267371	ENSG00000034152, ENSG00000150995, ENSG00000072062, ENSG00000126767, ENSG00000137841	87	91	6879	4.34445	0.992593	0.347824	0.340137
KEGG_PATHWAY	hsa05213:Endometrial cancer	4	1.78571	0.0268586	ENSG00000118689, ENSG00000081059, ENSG00000268173, ENSG00000126767	87	52	6879	6.08223	0.992758	0.347824	0.340137
KEGG_PATHWAY	hsa04062:Chemokine signaling pathway	7	3.125	0.0284499	ENSG00000118689, ENSG00000268173, ENSG00000072062, ENSG00000137486, ENSG00000173757, ENSG00000173039, ENSG00000137841	87	186	6879	2.97571	0.994615	0.347824	0.340137
KEGG_PATHWAY	hsa04310:Wnt signaling pathway	6	2.67857	0.0288252	ENSG00000081059, ENSG00000139174, ENSG00000072062, ENSG00000221823, ENSG00000005339, ENSG00000137841	87	138	6879	3.43778	0.994979	0.347824	0.340137
KEGG_PATHWAY	hsa04066:HIF-1 signaling pathway	5	2.23214	0.0317217	ENSG00000143437, ENSG00000100292, ENSG00000268173, ENSG00000005339, ENSG00000173039	87	96	6879	4.11818	0.997076	0.354931	0.347087
KEGG_PATHWAY	hsa04750:Inflammatory mediator regulation of TRP channels	5	2.23214	0.0338589	ENSG00000034152, ENSG00000268173, ENSG00000150995, ENSG00000072062, ENSG00000137841	87	98	6879	4.03413	0.99804	0.354931	0.347087
KEGG_PATHWAY	hsa05205:Proteoglycans in cancer	7	3.125	0.0385729	ENSG00000196924, ENSG00000085733, ENSG00000147065, ENSG00000268173, ENSG00000150995, ENSG00000072062, ENSG00000126767	87	200	6879	2.76741	0.999191	0.354931	0.347087
KEGG_PATHWAY	hsa05166:HTLV-I infection	8	3.57143	0.0389888	ENSG00000268173, ENSG00000072062, ENSG00000126767, ENSG00000171552, ENSG00000221823, ENSG00000005339, ENSG00000173757, ENSG00000173039	87	254	6879	2.49036	0.999252	0.354931	0.347087
KEGG_PATHWAY	hsa04921:Oxytocin signaling pathway	6	2.67857	0.0392196	ENSG00000150995, ENSG00000101335, ENSG00000072062, ENSG00000126767, ENSG00000221823, ENSG00000137841	87	150	6879	3.16276	0.999284	0.354931	0.347087
KEGG_PATHWAY	hsa05203:Viral carcinogenesis	7	3.125	0.0426838	ENSG00000130402, ENSG00000268173, ENSG00000072062, ENSG00000159720, ENSG00000005339, ENSG00000173757, ENSG00000173039	87	205	6879	2.69992	0.999628	0.354931	0.347087
KEGG_PATHWAY	hsa05146:Amoebiasis	5	2.23214	0.0432339	ENSG00000130402, ENSG00000268173, ENSG00000072062, ENSG00000173039, ENSG00000137841	87	106	6879	3.72967	0.999664	0.354931	0.347087
KEGG_PATHWAY	hsa04924:Renin secretion	4	1.78571	0.0455455	ENSG00000150995, ENSG00000072062, ENSG00000221823, ENSG00000137841	87	64	6879	4.94181	0.999783	0.354931	0.347087
KEGG_PATHWAY	hsa04015:Rap1 signaling pathway	7	3.125	0.0470626	ENSG00000034152, ENSG00000266094, ENSG00000268173, ENSG00000197555, ENSG00000105738, ENSG00000105287, ENSG00000137841	87	210	6879	2.63563	0.999838	0.354931	0.347087
Category	Term	Count	%	PValue	Genes	List Total	Pop Hits	Pop Total	Fold Enrichment	Bonferroni	Benjamini	FDR
GOTERM_BP_DIRECT	GO:0045944~positive regulation of transcription from RNA polymerase II promoter	30	13.3929	4.40604e-06	ENSG00000106546, ENSG00000141905, ENSG00000106948, ENSG00000198646, ENSG00000196588, ENSG00000137486, ENSG00000132510, ENSG00000122515, ENSG00000143437, ENSG00000268173, ENSG00000130726, ENSG00000147133, ENSG00000167548, ENSG00000162599, ENSG00000177311, ENSG00000161405, ENSG00000131759, ENSG00000205250, ENSG00000005339, ENSG00000173757, ENSG00000173039, ENSG00000008441, ENSG00000150907, ENSG0000…	199	981	16792	2.58049	0.00535219	0.00536655	0.00535334
GOTERM_BP_DIRECT	GO:0006366~transcription from RNA polymerase II promoter	19	8.48214	3.82139e-05	ENSG00000106546, ENSG00000161405, ENSG00000141905, ENSG00000072364, ENSG00000106948, ENSG00000130382, ENSG00000135144, ENSG00000205250, ENSG00000137486, ENSG00000173757, ENSG00000173039, ENSG00000008441, ENSG00000118689, ENSG00000136451, ENSG00000160685, ENSG00000147133, ENSG00000126767, ENSG00000165632, ENSG00000162599	199	513	16792	3.12526	0.0454788	0.0232723	0.0232149
GOTERM_BP_DIRECT	GO:0006351~transcription, DNA-templated	42	18.75	0.000163885	ENSG00000106546, ENSG00000076108, ENSG00000141905, ENSG00000173120, ENSG00000198740, ENSG00000116668, ENSG00000135144, ENSG00000196588, ENSG00000133884, ENSG00000130254, ENSG00000166135, ENSG00000122515, ENSG00000089902, ENSG00000143437, ENSG00000169925, ENSG00000167548, ENSG00000162599, ENSG00000179456, ENSG00000177311, ENSG00000177731, ENSG00000131759, ENSG00000070495, ENSG00000205352, ENSG0000…	199	1955	16792	1.81281	0.180965	0.0579341	0.0577914
GOTERM_BP_DIRECT	GO:0051056~regulation of small GTPase mediated signal transduction	9	4.01786	0.00019026	ENSG00000089639, ENSG00000186716, ENSG00000268173, ENSG00000099331, ENSG00000197555, ENSG00000105738, ENSG00000038382, ENSG00000180448, ENSG00000186635	199	134	16792	5.66744	0.206862	0.0579341	0.0577914
GOTERM_BP_DIRECT	GO:0045893~positive regulation of transcription, DNA-templated	17	7.58929	0.000410336	ENSG00000106546, ENSG00000131759, ENSG00000198646, ENSG00000154832, ENSG00000005339, ENSG00000172943, ENSG00000173039, ENSG00000150907, ENSG00000118689, ENSG00000143437, ENSG00000127616, ENSG00000034152, ENSG00000165671, ENSG00000130726, ENSG00000124422, ENSG00000126767, ENSG00000079805	199	515	16792	2.78542	0.393404	0.0999579	0.0997117
GOTERM_BP_DIRECT	GO:0016032~viral process	12	5.35714	0.000867027	ENSG00000089902, ENSG00000118900, ENSG00000114867, ENSG00000100403, ENSG00000272391, ENSG00000141867, ENSG00000072958, ENSG00000147133, ENSG00000175115, ENSG00000159840, ENSG00000005339, ENSG00000113595	199	299	16792	3.38656	0.652328	0.176007	0.175573
GOTERM_BP_DIRECT	GO:1904837~beta-catenin-TCF complex assembly	5	2.23214	0.00161532	ENSG00000081059, ENSG00000127616, ENSG00000167548, ENSG00000005339, ENSG00000140332	199	43	16792	9.81185	0.860411	0.281066	0.280374
GOTERM_BP_DIRECT	GO:0000122~negative regulation of transcription from RNA polymerase II promoter	19	8.48214	0.00220355	ENSG00000179456, ENSG00000141905, ENSG00000131759, ENSG00000117625, ENSG00000005339, ENSG00000173039, ENSG00000008441, ENSG00000150907, ENSG00000118689, ENSG00000089902, ENSG00000081059, ENSG00000127616, ENSG00000165671, ENSG00000130726, ENSG00000130816, ENSG00000165632, ENSG00000124486, ENSG00000162599, ENSG00000145335	199	720	16792	2.22674	0.931907	0.33549	0.334664
GOTERM_BP_DIRECT	GO:0008380~RNA splicing	8	3.57143	0.00358209	ENSG00000100813, ENSG00000104897, ENSG00000174231, ENSG00000070495, ENSG00000108819, ENSG00000132819, ENSG00000104859, ENSG00000100296	199	166	16792	4.0666	0.987359	0.484776	0.483582
GOTERM_BP_DIRECT	GO:0016569~covalent chromatin modification	6	2.67857	0.0109068	ENSG00000118900, ENSG00000127616, ENSG00000130726, ENSG00000141867, ENSG00000130816, ENSG00000169925	199	113	16792	4.48046	0.999998	1	0.998357
GOTERM_BP_DIRECT	GO:0042993~positive regulation of transcription factor import into nucleus	3	1.33929	0.0131305	ENSG00000196924, ENSG00000268173, ENSG00000130726	199	15	16792	16.8764	1	1	0.998357
GOTERM_BP_DIRECT	GO:0042981~regulation of apoptotic process	8	3.57143	0.0133324	ENSG00000130402, ENSG00000161405, ENSG00000104765, ENSG00000266094, ENSG00000171552, ENSG00000105483, ENSG00000005339, ENSG00000198218	199	213	16792	3.16927	1	1	0.998357
GOTERM_BP_DIRECT	GO:0043547~positive regulation of GTPase activity	14	6.25	0.0167064	ENSG00000186716, ENSG00000128283, ENSG00000099331, ENSG00000105738, ENSG00000038382, ENSG00000137486, ENSG00000159314, ENSG00000089639, ENSG00000144711, ENSG00000268173, ENSG00000100599, ENSG00000180448, ENSG00000120278, ENSG00000186635	199	565	16792	2.09088	1	1	0.998357
GOTERM_BP_DIRECT	GO:0009416~response to light stimulus	3	1.33929	0.0167468	ENSG00000066926, ENSG00000126767, ENSG00000079805	199	17	16792	14.8909	1	1	0.998357
GOTERM_BP_DIRECT	GO:0031532~actin cytoskeleton reorganization	4	1.78571	0.0179017	ENSG00000196924, ENSG00000085733, ENSG00000100345, ENSG00000197555	199	47	16792	7.18144	1	1	0.998357
GOTERM_BP_DIRECT	GO:0030036~actin cytoskeleton organization	6	2.67857	0.0189791	ENSG00000144711, ENSG00000186716, ENSG00000177731, ENSG00000159023, ENSG00000100266, ENSG00000196588	199	130	16792	3.89455	1	1	0.998357
GOTERM_BP_DIRECT	GO:0006397~mRNA processing	7	3.125	0.0195915	ENSG00000100813, ENSG00000104897, ENSG00000174231, ENSG00000070495, ENSG00000072062, ENSG00000132819, ENSG00000104859	199	179	16792	3.29985	1	1	0.998357
GOTERM_BP_DIRECT	GO:0035556~intracellular signal transduction	11	4.91071	0.0215301	ENSG00000089639, ENSG00000186716, ENSG00000115461, ENSG00000100292, ENSG00000266094, ENSG00000099331, ENSG00000130175, ENSG00000180448, ENSG00000136205, ENSG00000105287, ENSG00000137841	199	403	16792	2.30323	1	1	0.998357
GOTERM_BP_DIRECT	GO:0051568~histone H3-K4 methylation	3	1.33929	0.0228625	ENSG00000167548, ENSG00000154832, ENSG00000272333	199	20	16792	12.6573	1	1	0.998357
GOTERM_BP_DIRECT	GO:0043984~histone H4-K16 acetylation	3	1.33929	0.0228625	ENSG00000120071, ENSG00000188895, ENSG00000043143	199	20	16792	12.6573	1	1	0.998357
GOTERM_BP_DIRECT	GO:0032957~inositol trisphosphate metabolic process	2	0.892857	0.0234443	ENSG00000100605, ENSG00000143772	199	2	16792	84.3819	1	1	0.998357
GOTERM_BP_DIRECT	GO:0097150~neuronal stem cell population maintenance	3	1.33929	0.0250758	ENSG00000150907, ENSG00000118689, ENSG00000087087	199	21	16792	12.0546	1	1	0.998357
GOTERM_BP_DIRECT	GO:0043065~positive regulation of apoptotic process	9	4.01786	0.0261768	ENSG00000150907, ENSG00000118689, ENSG00000100813, ENSG00000100292, ENSG00000104765, ENSG00000171552, ENSG00000038382, ENSG00000079805, ENSG00000145335	199	300	16792	2.53146	1	1	0.998357
GOTERM_BP_DIRECT	GO:0016567~protein ubiquitination	10	4.46429	0.0270509	ENSG00000135506, ENSG00000130726, ENSG00000100225, ENSG00000112146, ENSG00000135144, ENSG00000198876, ENSG00000136485, ENSG00000137486, ENSG00000113595, ENSG00000159459	199	359	16792	2.35047	1	1	0.998357
GOTERM_BP_DIRECT	GO:0045648~positive regulation of erythrocyte differentiation	3	1.33929	0.0322077	ENSG00000118689, ENSG00000143437, ENSG00000173757	199	24	16792	10.5477	1	1	0.998357
GOTERM_BP_DIRECT	GO:0007165~signal transduction	22	9.82143	0.0332939	ENSG00000129353, ENSG00000186716, ENSG00000114738, ENSG00000131759, ENSG00000099331, ENSG00000150995, ENSG00000159840, ENSG00000261371, ENSG00000005339, ENSG00000137486, ENSG00000159314, ENSG00000169291, ENSG00000115461, ENSG00000100605, ENSG00000034152, ENSG00000268173, ENSG00000100599, ENSG00000180448, ENSG00000143772, ENSG00000140332, ENSG00000186635, ENSG00000079805	199	1161	16792	1.59897	1	1	0.998357
GOTERM_BP_DIRECT	GO:0006367~transcription initiation from RNA polymerase II promoter	6	2.67857	0.034279	ENSG00000131759, ENSG00000130726, ENSG00000147133, ENSG00000198646, ENSG00000005339, ENSG00000165632	199	152	16792	3.33086	1	1	0.998357
GOTERM_BP_DIRECT	GO:0030888~regulation of B cell proliferation	2	0.892857	0.0349606	ENSG00000106546, ENSG00000161405	199	3	16792	56.2546	1	1	0.998357
GOTERM_BP_DIRECT	GO:0006357~regulation of transcription from RNA polymerase II promoter	11	4.91071	0.0366246	ENSG00000106546, ENSG00000118689, ENSG00000161405, ENSG00000136451, ENSG00000081059, ENSG00000118900, ENSG00000127616, ENSG00000169925, ENSG00000198218, ENSG00000173757, ENSG00000130254	199	441	16792	2.10476	1	1	0.998357
GOTERM_BP_DIRECT	GO:0034599~cellular response to oxidative stress	4	1.78571	0.0398171	ENSG00000150907, ENSG00000118689, ENSG00000124214, ENSG00000145335	199	64	16792	5.27387	1	1	0.998357
GOTERM_BP_DIRECT	GO:0033077~T cell differentiation in thymus	3	1.33929	0.0400315	ENSG00000152518, ENSG00000070495, ENSG00000173757	199	27	16792	9.37577	1	1	0.998357
GOTERM_BP_DIRECT	GO:0031032~actomyosin structure organization	3	1.33929	0.0400315	ENSG00000159023, ENSG00000100345, ENSG00000196535	199	27	16792	9.37577	1	1	0.998357
GOTERM_BP_DIRECT	GO:0061418~regulation of transcription from RNA polymerase II promoter in response to hypoxia	3	1.33929	0.0427834	ENSG00000166135, ENSG00000143437, ENSG00000005339	199	28	16792	9.04092	1	1	0.998357
GOTERM_BP_DIRECT	GO:0050690~regulation of defense response to virus by virus	3	1.33929	0.0427834	ENSG00000100280, ENSG00000072958, ENSG00000175115	199	28	16792	9.04092	1	1	0.998357
GOTERM_BP_DIRECT	GO:0007049~cell cycle	7	3.125	0.0439339	ENSG00000106546, ENSG00000122359, ENSG00000124422, ENSG00000147133, ENSG00000132819, ENSG00000186654, ENSG00000181788	199	217	16792	2.722	1	1	0.998357
GOTERM_BP_DIRECT	GO:0090309~positive regulation of methylation-dependent chromatin silencing	2	0.892857	0.0463417	ENSG00000130726, ENSG00000130816	199	4	16792	42.191	1	1	0.998357
GOTERM_BP_DIRECT	GO:0043154~negative regulation of cysteine-type endopeptidase activity involved in apoptotic process	4	1.78571	0.048005	ENSG00000196588, ENSG00000137486, ENSG00000181788, ENSG00000145335	199	69	16792	4.8917	1	1	0.998357
GOTERM_BP_DIRECT	GO:0000398~mRNA splicing, via spliceosome	7	3.125	0.0481165	ENSG00000140829, ENSG00000104897, ENSG00000174231, ENSG00000077312, ENSG00000175467, ENSG00000167978, ENSG00000087087	199	222	16792	2.66069	1	1	0.998357
GOTERM_BP_DIRECT	GO:0021915~neural tube development	3	1.33929	0.0484908	ENSG00000100605, ENSG00000081059, ENSG00000110497	199	30	16792	8.43819	1	1	0.998357
GOTERM_BP_DIRECT	GO:0033138~positive regulation of peptidyl-serine phosphorylation	4	1.78571	0.0497343	ENSG00000114867, ENSG00000137486, ENSG00000105287, ENSG00000145335	199	70	16792	4.82182	1	1	0.998357

## Sheet: 3.2 Long-term DE mRNAs Down
Supplementary Table S3.2 DAVID GO and KEGG of downregulated mRNAs in PW group.
Category	Term	Count	%	PValue	Genes	List Total	Pop Hits	Pop Total	Fold Enrichment	Bonferroni	Benjamini	FDR
KEGG_PATHWAY	hsa03050:Proteasome	5	2.85714	0.000832531	ENSG00000100519, ENSG00000143106, ENSG00000100902, ENSG00000136930, ENSG00000008018	68	44	6879	11.4957	0.10932	0.0945605	0.0945605
KEGG_PATHWAY	hsa03060:Protein export	4	2.28571	0.00136058	ENSG00000143742, ENSG00000106803, ENSG00000166562, ENSG00000140319	68	23	6879	17.5934	0.17242	0.0945605	0.0945605
KEGG_PATHWAY	hsa00190:Oxidative phosphorylation	6	3.42857	0.00928283	ENSG00000124172, ENSG00000198938, ENSG00000167863, ENSG00000183648, ENSG00000131174, ENSG00000136888	68	133	6879	4.56369	0.726469	0.336524	0.336524
KEGG_PATHWAY	hsa03010:Ribosome	6	3.42857	0.0101667	ENSG00000233927, ENSG00000130312, ENSG00000163682, ENSG00000197728, ENSG00000124614, ENSG00000109475	68	136	6879	4.46302	0.758383	0.336524	0.336524
KEGG_PATHWAY	hsa05012:Parkinson's disease	6	3.42857	0.0121052	ENSG00000124172, ENSG00000198938, ENSG00000167863, ENSG00000183648, ENSG00000131174, ENSG00000142875	68	142	6879	4.27444	0.816012	0.336524	0.336524
KEGG_PATHWAY	hsa05322:Systemic lupus erythematosus	5	2.85714	0.0411119	ENSG00000138385, ENSG00000197409, ENSG00000167088, ENSG00000277157, ENSG00000181218	68	134	6879	3.77469	0.997078	0.952426	0.952426
Category	Term	Count	%	PValue	Genes	List Total	Pop Hits	Pop Total	Fold Enrichment	Bonferroni	Benjamini	FDR
GOTERM_BP_DIRECT	GO:0006614~SRP-dependent cotranslational protein targeting to membrane	7	4	0.000226126	ENSG00000143742, ENSG00000233927, ENSG00000163682, ENSG00000197728, ENSG00000124614, ENSG00000140319, ENSG00000109475	155	94	16792	8.06754	0.171516	0.132078	0.131602
GOTERM_BP_DIRECT	GO:0038061~NIK/NF-kappaB signaling	6	3.42857	0.000346245	ENSG00000100519, ENSG00000144744, ENSG00000143106, ENSG00000100902, ENSG00000136930, ENSG00000008018	155	66	16792	9.84868	0.250332	0.132078	0.131602
GOTERM_BP_DIRECT	GO:0051436~negative regulation of ubiquitin-protein ligase activity involved in mitotic cell cycle	6	3.42857	0.000486249	ENSG00000100519, ENSG00000143106, ENSG00000100902, ENSG00000154473, ENSG00000136930, ENSG00000008018	155	71	16792	9.15511	0.332795	0.132078	0.131602
GOTERM_BP_DIRECT	GO:0051437~positive regulation of ubiquitin-protein ligase activity involved in regulation of mitotic cell cycle transition	6	3.42857	0.000665123	ENSG00000100519, ENSG00000143106, ENSG00000100902, ENSG00000154473, ENSG00000136930, ENSG00000008018	155	76	16792	8.5528	0.425104	0.132078	0.131602
GOTERM_BP_DIRECT	GO:0031145~anaphase-promoting complex-dependent catabolic process	6	3.42857	0.000793739	ENSG00000100519, ENSG00000143106, ENSG00000100902, ENSG00000154473, ENSG00000136930, ENSG00000008018	155	79	16792	8.22801	0.483486	0.132078	0.131602
GOTERM_BP_DIRECT	GO:0006521~regulation of cellular amino acid metabolic process	5	2.85714	0.00121616	ENSG00000100519, ENSG00000143106, ENSG00000100902, ENSG00000136930, ENSG00000008018	155	51	16792	10.6211	0.636677	0.168641	0.168033
GOTERM_BP_DIRECT	GO:0002479~antigen processing and presentation of exogenous peptide antigen via MHC class I, TAP-dependent	5	2.85714	0.00266295	ENSG00000100519, ENSG00000143106, ENSG00000100902, ENSG00000136930, ENSG00000008018	155	63	16792	8.59805	0.891231	0.28539	0.284361
GOTERM_BP_DIRECT	GO:0002223~stimulatory C-type lectin receptor signaling pathway	6	3.42857	0.00281216	ENSG00000100519, ENSG00000143106, ENSG00000100902, ENSG00000142875, ENSG00000136930, ENSG00000008018	155	105	16792	6.1906	0.903962	0.28539	0.284361
GOTERM_BP_DIRECT	GO:0006335~DNA replication-dependent nucleosome assembly	4	2.28571	0.00308715	ENSG00000197409, ENSG00000111875, ENSG00000128708, ENSG00000277157	155	32	16792	13.5419	0.923654	0.28539	0.284361
GOTERM_BP_DIRECT	GO:0033209~tumor necrosis factor-mediated signaling pathway	6	3.42857	0.00463538	ENSG00000100519, ENSG00000143106, ENSG00000100902, ENSG00000240505, ENSG00000136930, ENSG00000008018	155	118	16792	5.50858	0.97905	0.385664	0.384273
GOTERM_BP_DIRECT	GO:0071985~multivesicular body sorting pathway	3	1.71429	0.00519244	ENSG00000069974, ENSG00000086065, ENSG00000009844	155	12	16792	27.0839	0.98685	0.392737	0.391321
GOTERM_BP_DIRECT	GO:0000209~protein polyubiquitination	7	4	0.00702014	ENSG00000169139, ENSG00000100519, ENSG00000143106, ENSG00000100902, ENSG00000100387, ENSG00000136930, ENSG00000008018	155	184	16792	4.12146	0.997153	0.48673	0.484975
GOTERM_BP_DIRECT	GO:0006413~translational initiation	6	3.42857	0.00860674	ENSG00000233927, ENSG00000163682, ENSG00000197728, ENSG00000124614, ENSG00000109475, ENSG00000173674	155	137	16792	4.74462	0.999247	0.550831	0.548845
GOTERM_BP_DIRECT	GO:0060071~Wnt signaling pathway, planar cell polarity pathway	5	2.85714	0.0101871	ENSG00000100519, ENSG00000143106, ENSG00000100902, ENSG00000136930, ENSG00000008018	155	92	16792	5.8878	0.9998	0.596992	0.59484
GOTERM_BP_DIRECT	GO:0043161~proteasome-mediated ubiquitin-dependent protein catabolic process	7	4	0.011125	ENSG00000100519, ENSG00000143106, ENSG00000100902, ENSG00000154473, ENSG00000100387, ENSG00000136930, ENSG00000008018	155	203	16792	3.73571	0.999909	0.596992	0.59484
GOTERM_BP_DIRECT	GO:0050852~T cell receptor signaling pathway	6	3.42857	0.0117582	ENSG00000100519, ENSG00000143106, ENSG00000100902, ENSG00000172673, ENSG00000136930, ENSG00000008018	155	148	16792	4.39198	0.999947	0.596992	0.59484
GOTERM_BP_DIRECT	GO:0006396~RNA processing	5	2.85714	0.0121982	ENSG00000138385, ENSG00000124383, ENSG00000096746, ENSG00000167088, ENSG00000137996	155	97	16792	5.5843	0.999963	0.596992	0.59484
GOTERM_BP_DIRECT	GO:0006364~rRNA processing	7	4	0.0141348	ENSG00000233927, ENSG00000163682, ENSG00000197728, ENSG00000124383, ENSG00000109536, ENSG00000124614, ENSG00000109475	155	214	16792	3.54368	0.999993	0.653344	0.650988
GOTERM_BP_DIRECT	GO:0043488~regulation of mRNA stability	5	2.85714	0.0149266	ENSG00000100519, ENSG00000143106, ENSG00000100902, ENSG00000136930, ENSG00000008018	155	103	16792	5.259	0.999996	0.653628	0.651272
GOTERM_BP_DIRECT	GO:0090090~negative regulation of canonical Wnt signaling pathway	6	3.42857	0.0172435	ENSG00000100519, ENSG00000143106, ENSG00000100902, ENSG00000100387, ENSG00000136930, ENSG00000008018	155	163	16792	3.98781	0.999999	0.690503	0.688014
GOTERM_BP_DIRECT	GO:0051607~defense response to virus	6	3.42857	0.0180814	ENSG00000164022, ENSG00000119922, ENSG00000137959, ENSG00000130813, ENSG00000152778, ENSG00000185885	155	165	16792	3.93947	1	0.690503	0.688014
GOTERM_BP_DIRECT	GO:0070488~neutrophil aggregation	2	1.14286	0.0182585	ENSG00000163220, ENSG00000143546	155	2	16792	108.335	1	0.690503	0.688014
GOTERM_BP_DIRECT	GO:0019083~viral transcription	5	2.85714	0.0196939	ENSG00000233927, ENSG00000163682, ENSG00000197728, ENSG00000124614, ENSG00000109475	155	112	16792	4.83641	1	0.697805	0.695289
GOTERM_BP_DIRECT	GO:0016032~viral process	8	4.57143	0.0204793	ENSG00000162692, ENSG00000067167, ENSG00000140307, ENSG00000108094, ENSG00000129083, ENSG00000100387, ENSG00000136930, ENSG00000008018	155	299	16792	2.89861	1	0.697805	0.695289
GOTERM_BP_DIRECT	GO:0060337~type I interferon signaling pathway	4	2.28571	0.0209677	ENSG00000119922, ENSG00000126709, ENSG00000185885, ENSG00000132530	155	64	16792	6.77097	1	0.697805	0.695289
GOTERM_BP_DIRECT	GO:0006336~DNA replication-independent nucleosome assembly	3	1.71429	0.023515	ENSG00000111875, ENSG00000128708, ENSG00000277157	155	26	16792	12.5002	1	0.732137	0.729497
GOTERM_BP_DIRECT	GO:0000184~nuclear-transcribed mRNA catabolic process, nonsense-mediated decay	5	2.85714	0.0239838	ENSG00000233927, ENSG00000163682, ENSG00000197728, ENSG00000124614, ENSG00000109475	155	119	16792	4.55191	1	0.732137	0.729497
GOTERM_BP_DIRECT	GO:0090263~positive regulation of canonical Wnt signaling pathway	5	2.85714	0.0246392	ENSG00000100519, ENSG00000143106, ENSG00000100902, ENSG00000136930, ENSG00000008018	155	120	16792	4.51398	1	0.732137	0.729497
GOTERM_BP_DIRECT	GO:0070537~histone H2A K63-linked deubiquitination	2	1.14286	0.0272632	ENSG00000156256, ENSG00000185515	155	3	16792	72.2237	1	0.756098	0.753372
GOTERM_BP_DIRECT	GO:0032602~chemokine production	2	1.14286	0.0272632	ENSG00000163220, ENSG00000143546	155	3	16792	72.2237	1	0.756098	0.753372
GOTERM_BP_DIRECT	GO:0045739~positive regulation of DNA repair	3	1.71429	0.0307348	ENSG00000169139, ENSG00000132646, ENSG00000185515	155	30	16792	10.8335	1	0.824882	0.821908
GOTERM_BP_DIRECT	GO:0000165~MAPK cascade	7	4	0.0339051	ENSG00000100519, ENSG00000143106, ENSG00000100902, ENSG00000127914, ENSG00000100387, ENSG00000136930, ENSG00000008018	155	262	16792	2.89446	1	0.860187	0.857085
GOTERM_BP_DIRECT	GO:0032119~sequestering of zinc ion	2	1.14286	0.0361858	ENSG00000163220, ENSG00000143546	155	4	16792	54.1677	1	0.860187	0.857085
GOTERM_BP_DIRECT	GO:0002793~positive regulation of peptide secretion	2	1.14286	0.0361858	ENSG00000163220, ENSG00000143546	155	4	16792	54.1677	1	0.860187	0.857085
GOTERM_BP_DIRECT	GO:0014829~vascular smooth muscle contraction	2	1.14286	0.0361858	ENSG00000183023, ENSG00000138698	155	4	16792	54.1677	1	0.860187	0.857085
GOTERM_BP_DIRECT	GO:0046755~viral budding	2	1.14286	0.045027	ENSG00000086065, ENSG00000009844	155	5	16792	43.3342	1	1	0.997593

## Sheet: 3.3 Long-term DE lncRNAs UP
Supplementary Table S3.3 DAVID GO and KEGG of upregulated mRNAs in PW group.
Category	Term	Count	%	PValue	Genes	List Total	Pop Hits	Pop Total	Fold Enrichment	Bonferroni	Benjamini	FDR
KEGG_PATHWAY	hsa03010:Ribosome	13	7.92683	2.62495e-07	ENST00000549533, ENST00000525828, ENST00000560229, ENST00000481985, ENST00000464112, ENST00000358888, ENST00000483977, ENST00000477725, ENST00000474171, ENST00000598807, ENST00000599909, ENST00000485390, ENST00000584364, ENST00000585199	95	136	6879	6.92159	4.12108e-05	4.12117e-05	4.12117e-05
KEGG_PATHWAY	hsa03040:Spliceosome	7	4.26829	0.00947062	ENST00000485530, ENST00000462941, ENST00000534765, ENST00000512773, ENST00000544764, ENST00000487615, ENST00000593564, ENST00000431461	95	133	6879	3.81108	0.775521	0.494172	0.494172
KEGG_PATHWAY	hsa05012:Parkinson's disease	7	4.26829	0.0128202	ENST00000486002, ENST00000529437, ENST00000553666, ENST00000531189, ENST00000568339, ENST00000491054, ENST00000490122, ENST00000472202	95	142	6879	3.56953	0.86811	0.494172	0.494172
KEGG_PATHWAY	hsa04144:Endocytosis	9	5.4878	0.0168365	ENST00000600804, ENST00000526734, ENST00000590899, ENST00000474174, ENST00000556303, ENST00000465814, ENST00000481981, ENST00000530983, ENST00000527154, ENST00000483485	95	241	6879	2.70413	0.930459	0.494172	0.494172
KEGG_PATHWAY	hsa00620:Pyruvate metabolism	4	2.43902	0.0169488	ENST00000375710, ENST00000538451, ENST00000563275, ENST00000568743, ENST00000461665, ENST00000565143, ENST00000478795	95	40	6879	7.24105	0.931695	0.494172	0.494172
KEGG_PATHWAY	hsa01200:Carbon metabolism	6	3.65854	0.0188855	ENST00000476531, ENST00000533796, ENST00000563275, ENST00000568743, ENST00000461665, ENST00000565143, ENST00000478795, ENST00000530119, ENST00000490651	95	113	6879	3.84481	0.949883	0.494172	0.494172
KEGG_PATHWAY	hsa05010:Alzheimer's disease	7	4.26829	0.0270123	ENST00000486002, ENST00000529437, ENST00000553666, ENST00000460218, ENST00000531189, ENST00000568339, ENST00000491054, ENST00000472202	95	168	6879	3.01711	0.986422	0.605848	0.605848
KEGG_PATHWAY	hsa00190:Oxidative phosphorylation	6	3.65854	0.0350257	ENST00000486002, ENST00000529437, ENST00000553666, ENST00000531189, ENST00000568339, ENST00000491054, ENST00000472202	95	133	6879	3.26664	0.996293	0.687379	0.687379
KEGG_PATHWAY	hsa05016:Huntington's disease	7	4.26829	0.0470692	ENST00000486002, ENST00000529437, ENST00000553666, ENST00000531189, ENST00000568339, ENST00000491054, ENST00000470351, ENST00000472202	95	192	6879	2.63997	0.999484	0.821096	0.821096
Category	Term	Count	%	PValue	Genes	List Total	Pop Hits	Pop Total	Fold Enrichment	Bonferroni	Benjamini	FDR
GOTERM_BP_DIRECT	GO:0006413~translational initiation	18	10.9756	8.5472e-15	ENST00000566086, ENST00000549533, ENST00000525828, ENST00000560229, ENST00000481985, ENST00000464112, ENST00000358888, ENST00000531186, ENST00000426531, ENST00000479338, ENST00000477725, ENST00000474171, ENST00000462527, ENST00000488260, ENST00000598807, ENST00000530026, ENST00000599909, ENST00000485390, ENST00000584364, ENST00000585199	156	137	16792	14.1426	8.60856e-12	8.60703e-12	8.53865e-12
GOTERM_BP_DIRECT	GO:0006614~SRP-dependent cotranslational protein targeting to membrane	13	7.92683	6.2011e-11	ENST00000549533, ENST00000525828, ENST00000560229, ENST00000481985, ENST00000464112, ENST00000358888, ENST00000477725, ENST00000507126, ENST00000474171, ENST00000598807, ENST00000599909, ENST00000485390, ENST00000584364, ENST00000585199	156	94	16792	14.8865	6.2445e-08	3.12225e-08	3.09745e-08
GOTERM_BP_DIRECT	GO:0000184~nuclear-transcribed mRNA catabolic process, nonsense-mediated decay	13	7.92683	1.01127e-09	ENST00000549533, ENST00000462941, ENST00000525828, ENST00000560229, ENST00000481985, ENST00000464112, ENST00000358888, ENST00000477725, ENST00000474171, ENST00000598807, ENST00000599909, ENST00000485390, ENST00000584364, ENST00000585199	156	119	16792	11.7591	1.01834e-06	3.39448e-07	3.36752e-07
GOTERM_BP_DIRECT	GO:0019083~viral transcription	12	7.31707	6.83702e-09	ENST00000549533, ENST00000525828, ENST00000560229, ENST00000481985, ENST00000464112, ENST00000358888, ENST00000477725, ENST00000474171, ENST00000598807, ENST00000599909, ENST00000485390, ENST00000584364, ENST00000585199	156	112	16792	11.533	6.88485e-06	1.72122e-06	1.70754e-06
GOTERM_BP_DIRECT	GO:0006412~translation	16	9.7561	1.28783e-08	ENST00000549533, ENST00000550343, ENST00000523883, ENST00000525828, ENST00000560229, ENST00000481985, ENST00000464112, ENST00000358888, ENST00000483977, ENST00000477725, ENST00000474171, ENST00000598807, ENST00000599909, ENST00000485390, ENST00000553808, ENST00000584364, ENST00000585199	156	253	16792	6.80734	1.29684e-05	2.59369e-06	2.57308e-06
GOTERM_BP_DIRECT	GO:0006364~rRNA processing	14	8.53659	9.45034e-08	ENST00000549533, ENST00000544764, ENST00000525828, ENST00000560229, ENST00000481985, ENST00000464112, ENST00000358888, ENST00000551070, ENST00000477725, ENST00000474171, ENST00000598807, ENST00000599909, ENST00000485390, ENST00000584364, ENST00000585199	156	214	16792	7.04194	9.51604e-05	1.58608e-05	1.57348e-05
GOTERM_BP_DIRECT	GO:0006446~regulation of translational initiation	6	3.65854	1.87963e-05	ENST00000531186, ENST00000426531, ENST00000479338, ENST00000566086, ENST00000462527, ENST00000488260, ENST00000530026	156	36	16792	17.9402	0.01875	0.00270398	0.00268249
GOTERM_BP_DIRECT	GO:0098609~cell-cell adhesion	12	7.31707	4.3907e-05	ENST00000461440, ENST00000629378, ENST00000375710, ENST00000538451, ENST00000554156, ENST00000483485, ENST00000583475, ENST00000479338, ENST00000555473, ENST00000471064, ENST00000563275, ENST00000568743, ENST00000529960, ENST00000533239, ENST00000565143, ENST00000496323	156	271	16792	4.76639	0.0432521	0.00552679	0.00548289
GOTERM_BP_DIRECT	GO:0001731~formation of translation preinitiation complex	5	3.04878	5.39348e-05	ENST00000531186, ENST00000426531, ENST00000479338, ENST00000566086, ENST00000462527, ENST00000530026	156	23	16792	23.4002	0.0528652	0.0060347	0.00598676
GOTERM_BP_DIRECT	GO:0000381~regulation of alternative mRNA splicing, via spliceosome	5	3.04878	0.000403737	ENST00000485530, ENST00000462941, ENST00000620828, ENST00000492472, ENST00000487615, ENST00000538134	156	38	16792	14.1633	0.33412	0.0406563	0.0403334
GOTERM_BP_DIRECT	GO:0075522~IRES-dependent viral translational initiation	3	1.82927	0.00172457	ENST00000494051, ENST00000426531, ENST00000462527	156	7	16792	46.1319	0.824152	0.157876	0.156622
GOTERM_BP_DIRECT	GO:1900026~positive regulation of substrate adhesion-dependent cell spreading	4	2.43902	0.00314402	ENST00000590325, ENST00000496915, ENST00000495499, ENST00000465087	156	32	16792	13.4551	0.958039	0.263836	0.26174
GOTERM_BP_DIRECT	GO:0000398~mRNA splicing, via spliceosome	8	4.87805	0.00458633	ENST00000485530, ENST00000462941, ENST00000511055, ENST00000534765, ENST00000512773, ENST00000492472, ENST00000487615, ENST00000593564, ENST00000431461	156	222	16792	3.87896	0.990236	0.342551	0.33983
GOTERM_BP_DIRECT	GO:0007080~mitotic metaphase plate congression	4	2.43902	0.00476238	ENST00000600804, ENST00000527154, ENST00000497715, ENST00000593112	156	37	16792	11.6369	0.991829	0.342551	0.33983
GOTERM_BP_DIRECT	GO:0034975~protein folding in endoplasmic reticulum	3	1.82927	0.00617679	ENST00000487465, ENST00000583475, ENST00000590325	156	13	16792	24.8402	0.998049	0.388752	0.385664
GOTERM_BP_DIRECT	GO:0033962~cytoplasmic mRNA processing body assembly	3	1.82927	0.00617679	ENST00000588582, ENST00000533239, ENST00000593564	156	13	16792	24.8402	0.998049	0.388752	0.385664
GOTERM_BP_DIRECT	GO:0016032~viral process	9	5.4878	0.00664627	ENST00000480768, ENST00000479338, ENST00000490613, ENST00000474077, ENST00000534765, ENST00000550343, ENST00000570304, ENST00000518587, ENST00000460961	156	299	16792	3.24003	0.998788	0.393694	0.390566
GOTERM_BP_DIRECT	GO:0043403~skeletal muscle tissue regeneration	3	1.82927	0.00821503	ENST00000550343, ENST00000563275, ENST00000568743, ENST00000460961, ENST00000565143	156	15	16792	21.5282	0.999753	0.459585	0.455934
GOTERM_BP_DIRECT	GO:0021762~substantia nigra development	4	2.43902	0.0104202	ENST00000486002, ENST00000460218, ENST00000375710, ENST00000538451, ENST00000490651	156	49	16792	8.78702	0.999974	0.552269	0.547882
GOTERM_BP_DIRECT	GO:0015031~protein transport	10	6.09756	0.011171	ENST00000600804, ENST00000522632, ENST00000553009, ENST00000490458, ENST00000550343, ENST00000481981, ENST00000475857, ENST00000563333, ENST00000566850, ENST00000464322	156	395	16792	2.72509	0.999988	0.56246	0.557992
GOTERM_BP_DIRECT	GO:0006417~regulation of translation	4	2.43902	0.0122514	ENST00000587416, ENST00000462941, ENST00000588582, ENST00000533239	156	52	16792	8.28008	0.999996	0.587483	0.582816
GOTERM_BP_DIRECT	GO:0006367~transcription initiation from RNA polymerase II promoter	6	3.65854	0.0134467	ENST00000480768, ENST00000616342, ENST00000504058, ENST00000597618, ENST00000510725, ENST00000519879	156	152	16792	4.24899	0.999999	0.61549	0.610601
GOTERM_BP_DIRECT	GO:2000378~negative regulation of reactive oxygen species metabolic process	3	1.82927	0.0158468	ENST00000615319, ENST00000490651, ENST00000593112	156	21	16792	15.3773	1	0.690106	0.684624
GOTERM_BP_DIRECT	GO:0006888~ER to Golgi vesicle-mediated transport	6	3.65854	0.0164474	ENST00000583475, ENST00000629378, ENST00000553009, ENST00000497715, ENST00000496323, ENST00000470351	156	160	16792	4.03654	1	0.690106	0.684624
GOTERM_BP_DIRECT	GO:0039702~viral budding via host ESCRT complex	3	1.82927	0.017327	ENST00000600804, ENST00000526734, ENST00000530983, ENST00000527154	156	22	16792	14.6783	1	0.697932	0.692387
GOTERM_BP_DIRECT	GO:0008380~RNA splicing	6	3.65854	0.0189761	ENST00000534765, ENST00000544764, ENST00000620828, ENST00000492472, ENST00000593564, ENST00000431461	156	166	16792	3.89064	1	0.73496	0.729121
GOTERM_BP_DIRECT	GO:0016197~endosomal transport	4	2.43902	0.0231124	ENST00000600804, ENST00000526734, ENST00000474174, ENST00000530983, ENST00000527154	156	66	16792	6.5237	1	0.773114	0.766972
GOTERM_BP_DIRECT	GO:0050790~regulation of catalytic activity	4	2.43902	0.0231124	ENST00000474174, ENST00000472146, ENST00000532409, ENST00000593112	156	66	16792	6.5237	1	0.773114	0.766972
GOTERM_BP_DIRECT	GO:0030041~actin filament polymerization	3	1.82927	0.0237999	ENST00000474174, ENST00000496915, ENST00000495499	156	26	16792	12.4201	1	0.773114	0.766972
GOTERM_BP_DIRECT	GO:0071897~DNA biosynthetic process	3	1.82927	0.0237999	ENST00000475080, ENST00000562552, ENST00000464322	156	26	16792	12.4201	1	0.773114	0.766972
GOTERM_BP_DIRECT	GO:0006997~nucleus organization	3	1.82927	0.0237999	ENST00000600804, ENST00000527154, ENST00000465179	156	26	16792	12.4201	1	0.773114	0.766972
GOTERM_BP_DIRECT	GO:0043388~positive regulation of DNA binding	3	1.82927	0.0273519	ENST00000468384, ENST00000460218, ENST00000597618	156	28	16792	11.533	1	0.837292	0.83064
GOTERM_BP_DIRECT	GO:0001732~formation of cytoplasmic translation initiation complex	2	1.21951	0.0274386	ENST00000426531, ENST00000462527	156	3	16792	71.7607	1	0.837292	0.83064
GOTERM_BP_DIRECT	GO:0006754~ATP biosynthetic process	3	1.82927	0.0292028	ENST00000486002, ENST00000563275, ENST00000568743, ENST00000565143, ENST00000472202	156	29	16792	11.1353	1	0.86492	0.858048
GOTERM_BP_DIRECT	GO:0007584~response to nutrient	4	2.43902	0.0310534	ENST00000568339, ENST00000375710, ENST00000538451, ENST00000563275, ENST00000568743, ENST00000565143, ENST00000490122	156	74	16792	5.81843	1	0.889098	0.882035
GOTERM_BP_DIRECT	GO:0019058~viral life cycle	3	1.82927	0.0330496	ENST00000600804, ENST00000526734, ENST00000530983, ENST00000527154	156	31	16792	10.4169	1	0.889098	0.882035
GOTERM_BP_DIRECT	GO:0036258~multivesicular body assembly	3	1.82927	0.0330496	ENST00000600804, ENST00000526734, ENST00000530983, ENST00000527154	156	31	16792	10.4169	1	0.889098	0.882035
GOTERM_BP_DIRECT	GO:0000165~MAPK cascade	7	4.26829	0.0348288	ENST00000629378, ENST00000490613, ENST00000570304, ENST00000460218, ENST00000497715, ENST00000471473, ENST00000496323	156	262	16792	2.87591	1	0.889098	0.882035
GOTERM_BP_DIRECT	GO:0006914~autophagy	5	3.04878	0.034846	ENST00000600804, ENST00000526734, ENST00000468384, ENST00000530983, ENST00000527154, ENST00000593112	156	133	16792	4.04666	1	0.889098	0.882035
GOTERM_BP_DIRECT	GO:2000138~positive regulation of cell proliferation involved in heart morphogenesis	2	1.21951	0.0364175	ENST00000550343, ENST00000510725	156	4	16792	53.8205	1	0.889098	0.882035
GOTERM_BP_DIRECT	GO:0043652~engulfment of apoptotic cell	2	1.21951	0.0364175	ENST00000495499, ENST00000593112	156	4	16792	53.8205	1	0.889098	0.882035
GOTERM_BP_DIRECT	GO:0071364~cellular response to epidermal growth factor stimulus	3	1.82927	0.0370826	ENST00000467591, ENST00000460731, ENST00000593112	156	33	16792	9.78555	1	0.889098	0.882035
GOTERM_BP_DIRECT	GO:0075525~viral translational termination-reinitiation	2	1.21951	0.045314	ENST00000426531, ENST00000462527	156	5	16792	43.0564	1	1	0.993042
GOTERM_BP_DIRECT	GO:0050852~T cell receptor signaling pathway	5	3.04878	0.0483728	ENST00000490613, ENST00000520322, ENST00000474174, ENST00000570304, ENST00000562066	156	148	16792	3.63652	1	1	0.993042

## Sheet: 3.4 Long-term DE lncRNAs Down
Supplementary Table S3.4 DAVID GO and KEGG of downregulated lncRNAs in PW group.
Category	Term	Count	%	PValue	Genes	List Total	Pop Hits	Pop Total	Fold Enrichment	Bonferroni	Benjamini	FDR
KEGG_PATHWAY	hsa03010:Ribosome	11	11.828	7.2036e-09	ENST00000490335, ENST00000515625, ENST00000466129, ENST00000504231, ENST00000472966, ENST00000521112, ENST00000461952, ENST00000584583, ENST00000521534, ENST00000478027, ENST00000483598, ENST00000471772	44	136	6879	12.6452	7.92396e-07	7.92396e-07	7.92396e-07
Category	Term	Count	%	PValue	Genes	List Total	Pop Hits	Pop Total	Fold Enrichment	Bonferroni	Benjamini	FDR
GOTERM_BP_DIRECT	GO:0006614~SRP-dependent cotranslational protein targeting to membrane	11	11.828	3.63535e-11	ENST00000490335, ENST00000466129, ENST00000504231, ENST00000472966, ENST00000521112, ENST00000473746, ENST00000461952, ENST00000584583, ENST00000521534, ENST00000478027, ENST00000483598, ENST00000471772	85	94	16792	23.1179	2.1085e-08	2.1085e-08	2.09396e-08
GOTERM_BP_DIRECT	GO:0006413~translational initiation	12	12.9032	7.9459e-11	ENST00000490335, ENST00000466129, ENST00000520289, ENST00000472966, ENST00000521112, ENST00000482600, ENST00000461952, ENST00000521534, ENST00000483598, ENST00000504231, ENST00000584583, ENST00000478027, ENST00000471772	85	137	16792	17.3039	4.60862e-08	2.30431e-08	2.28842e-08
GOTERM_BP_DIRECT	GO:0019083~viral transcription	10	10.7527	4.57434e-09	ENST00000490335, ENST00000466129, ENST00000504231, ENST00000472966, ENST00000521112, ENST00000461952, ENST00000584583, ENST00000521534, ENST00000478027, ENST00000483598, ENST00000471772	85	112	16792	17.6387	2.65311e-06	8.84373e-07	8.78274e-07
GOTERM_BP_DIRECT	GO:0000184~nuclear-transcribed mRNA catabolic process, nonsense-mediated decay	10	10.7527	7.82818e-09	ENST00000490335, ENST00000466129, ENST00000504231, ENST00000472966, ENST00000521112, ENST00000461952, ENST00000584583, ENST00000521534, ENST00000478027, ENST00000483598, ENST00000471772	85	119	16792	16.6011	4.54033e-06	1.13509e-06	1.12726e-06
GOTERM_BP_DIRECT	GO:0006412~translation	12	12.9032	5.14701e-08	ENST00000490335, ENST00000466129, ENST00000472966, ENST00000521112, ENST00000461952, ENST00000521534, ENST00000483598, ENST00000515625, ENST00000504231, ENST00000548480, ENST00000584583, ENST00000478027, ENST00000471772	85	253	16792	9.3701	2.98522e-05	5.97053e-06	5.92935e-06
GOTERM_BP_DIRECT	GO:0006364~rRNA processing	11	11.828	1.11193e-07	ENST00000490335, ENST00000466129, ENST00000504231, ENST00000472966, ENST00000521112, ENST00000461952, ENST00000584052, ENST00000584583, ENST00000521534, ENST00000478027, ENST00000483598, ENST00000471772	85	214	16792	10.1546	6.44898e-05	1.07486e-05	1.06745e-05
GOTERM_BP_DIRECT	GO:0098609~cell-cell adhesion	8	8.60215	0.000414544	ENST00000504231, ENST00000508963, ENST00000519115, ENST00000524817, ENST00000564276, ENST00000492343, ENST00000518855, ENST00000564572	85	271	16792	5.83182	0.213754	0.0343479	0.034111
GOTERM_BP_DIRECT	GO:0050765~negative regulation of phagocytosis	3	3.22581	0.00108411	ENST00000508963, ENST00000465980, ENST00000564572	85	10	16792	59.2659	0.466943	0.0785982	0.0780562
GOTERM_BP_DIRECT	GO:0060333~interferon-gamma-mediated signaling pathway	4	4.30108	0.00540332	ENST00000477072, ENST00000623550, ENST00000494508, ENST00000463660	85	71	16792	11.1297	0.956822	0.348214	0.345812
GOTERM_BP_DIRECT	GO:0050852~T cell receptor signaling pathway	5	5.37634	0.00648099	ENST00000533468, ENST00000503065, ENST00000561059, ENST00000532776, ENST00000471772	85	148	16792	6.67409	0.976976	0.375897	0.373305
GOTERM_BP_DIRECT	GO:0006612~protein targeting to membrane	3	3.22581	0.00743384	ENST00000519115, ENST00000473746, ENST00000465980	85	26	16792	22.7946	0.986803	0.391966	0.389263
GOTERM_BP_DIRECT	GO:0006294~nucleotide-excision repair, preincision complex assembly	3	3.22581	0.009197	ENST00000462723, ENST00000497616, ENST00000471772	85	29	16792	20.4365	0.995294	0.444522	0.441456
GOTERM_BP_DIRECT	GO:0051297~centrosome organization	3	3.22581	0.0118072	ENST00000551781, ENST00000517836, ENST00000463012	85	33	16792	17.9594	0.998981	0.50591	0.502421
GOTERM_BP_DIRECT	GO:0042769~DNA damage response, detection of DNA damage	3	3.22581	0.0139526	ENST00000462723, ENST00000497616, ENST00000471772	85	36	16792	16.4627	0.999711	0.50591	0.502421
GOTERM_BP_DIRECT	GO:0006296~nucleotide-excision repair, DNA incision, 5'-to lesion	3	3.22581	0.0147025	ENST00000462723, ENST00000497616, ENST00000471772	85	37	16792	16.0178	0.999814	0.50591	0.502421
GOTERM_BP_DIRECT	GO:0043488~regulation of mRNA stability	4	4.30108	0.0149176	ENST00000472625, ENST00000561059, ENST00000524516, ENST00000471772	85	103	16792	7.67196	0.999836	0.50591	0.502421
GOTERM_BP_DIRECT	GO:0033683~nucleotide-excision repair, DNA incision	3	3.22581	0.0154694	ENST00000462723, ENST00000497616, ENST00000471772	85	38	16792	15.5963	0.999882	0.50591	0.502421
GOTERM_BP_DIRECT	GO:0002223~stimulatory C-type lectin receptor signaling pathway	4	4.30108	0.0157006	ENST00000533468, ENST00000561059, ENST00000532776, ENST00000471772	85	105	16792	7.52583	0.999897	0.50591	0.502421
GOTERM_BP_DIRECT	GO:0006091~generation of precursor metabolites and energy	3	3.22581	0.0288977	ENST00000569997, ENST00000548480, ENST00000550162, ENST00000551182	85	53	16792	11.1822	1	0.88214	0.876056
GOTERM_BP_DIRECT	GO:0000086~G2/M transition of mitotic cell cycle	4	4.30108	0.0313555	ENST00000551781, ENST00000517836, ENST00000463012, ENST00000471772	85	137	16792	5.76797	1	0.909309	0.903038
GOTERM_BP_DIRECT	GO:1901223~negative regulation of NIK/NF-kappaB signaling	2	2.15054	0.0441413	ENST00000495562, ENST00000532776	85	9	16792	43.9007	1	1	0.994819
