# Supplementary material for: Dynamic immune and exosome transcriptomic responses in patients undergoing psychostimulant methamphetamine withdrawal
Source: Front Cell Neurosci. 2022 Sep 27;16:961131. doi: 10.3389/fncel.2022.961131 (PMC9550894; doi:10.3389/fncel.2022.961131)
Supplement: Supplementary Table S4 — Networks of miRNA-mRNA target pairs at the AW and the PW stage. [file Table_4.XLSX]

## Sheet: HC_vs_AW
Supplementary table S4.1 Network of miRNA-mRNA target pairs in AW group.
gene1	regulate1	gene2	regulate2	coefficient	pvalue
hsa-miR-1-3p	up	GRAP2	up	0.717315	0.00176025
hsa-miR-1255b-5p	down	PTGS1	up	-0.691611	0.00299893
hsa-miR-1255b-5p	down	CAVIN2	up	-0.604177	0.0131849
hsa-miR-1255b-5p	down	MAX	up	-0.659644	0.00543285
hsa-miR-1255b-5p	down	TSC22D1	up	-0.651565	0.00624724
hsa-miR-1255b-5p	down	MEIS1	up	-0.627182	0.00930953
hsa-miR-1277-5p	up	ELOVL7	up	0.716589	0.00178831
hsa-miR-134-5p	up	GNG11	up	0.679767	0.00376812
hsa-miR-134-5p	up	NF1	up	0.808507	0.000150068
hsa-miR-143-3p	up	LTBP1	up	0.635545	0.00814898
hsa-miR-148b-3p	up	PDLIM1	up	0.601079	0.013791
hsa-miR-152-3p	up	ASB8	up	0.708387	0.00213117
hsa-miR-152-3p	up	ARHGAP21	up	0.628974	0.00905053
hsa-miR-152-3p	up	PDE5A	up	0.698348	0.00262152
hsa-miR-152-3p	up	SELP	up	0.610048	0.0120937
hsa-miR-152-3p	up	SRGAP2C	up	0.787026	0.00029708
hsa-miR-152-3p	up	ARHGAP32	up	0.628143	0.00916995
hsa-miR-152-3p	up	CTNND1	up	0.601372	0.0137328
hsa-miR-152-3p	up	OPHN1	up	0.611901	0.0117643
hsa-miR-152-3p	up	PDLIM1	up	0.728507	0.00137117
hsa-miR-199a-3p	up	MED12L	up	0.723882	0.00152243
hsa-miR-199a-3p	up	LTBP1	up	0.71359	0.00190804
hsa-miR-199a-3p	up	JAM3	up	0.641144	0.00743834
hsa-miR-199a-3p	up	TUBB1	up	0.618942	0.0105769
hsa-miR-199b-3p	up	MED12L	up	0.723882	0.00152243
hsa-miR-199b-3p	up	LTBP1	up	0.71359	0.00190804
hsa-miR-199b-3p	up	JAM3	up	0.641144	0.00743834
hsa-miR-199b-3p	up	TUBB1	up	0.618942	0.0105769
hsa-miR-223-3p	up	ARHGAP32	up	0.643064	0.00720634
hsa-miR-223-3p	up	CDC14B	up	0.665714	0.00487864
hsa-miR-223-5p	up	LARP4B	up	0.707701	0.00216211
hsa-miR-24-3p	up	ARHGAP6	up	0.635359	0.00817354
hsa-miR-24-3p	up	SMIM24	up	0.680625	0.00370755
hsa-miR-24-3p	up	TIMP1	up	0.660563	0.00534584
hsa-miR-24-3p	up	SFI1-202	up	0.61621	0.0110259
hsa-miR-432-5p	up	MED12L	up	0.826041	8.0522e-05
hsa-miR-4433b-5p	up	MED12L	up	0.676846	0.00398027
hsa-miR-4433b-5p	up	NF1	up	0.626668	0.00938488
hsa-miR-4433b-5p	up	RAB27B	up	0.644322	0.00705746
hsa-miR-548ab	down	SOCS4	down	0.607043	0.012643
hsa-miR-548am-5p	down	PTPRJ	up	-0.605611	0.0129115
hsa-miR-548am-5p	down	NET1	down	0.80967	0.000144279
hsa-miR-548au-5p	down	PTPRJ	up	-0.647759	0.00666323
hsa-miR-548az-5p	down	ADK	down	0.633529	0.0084177
hsa-miR-548b-5p	down	DAAM1	up	-0.645028	0.00697508
hsa-miR-548b-5p	down	PTPRJ	up	-0.652263	0.00617321
hsa-miR-548c-5p	down	PTPRJ	up	-0.617972	0.0107347
hsa-miR-548c-5p	down	NET1	down	0.81114	0.000137229
hsa-miR-548o-5p	down	PTPRJ	up	-0.617972	0.0107347
hsa-miR-548o-5p	down	NET1	down	0.81114	0.000137229
hsa-miR-744-5p	up	MED12L	up	0.761774	0.000605188
hsa-miR-744-5p	up	DNM3	up	0.608001	0.0124658
hsa-miR-744-5p	up	MTRF1L-208	up	0.632298	0.00858507
hsa-miR-744-5p	up	EHD3	up	0.641425	0.00740401
hsa-miR-744-5p	up	PF4	up	0.709266	0.00209207
hsa-miR-744-5p	up	FCMR-204	up	0.61199	0.0117488
CMPK1-201	up	ARHGAP32	up	0.756824	0.000688926
SLA-204	down	TMEM115	down	0.607505	0.0125573
G3BP2-209	down	MT-CO3	down	0.952623	1.26705e-08
DKC1-212	down	MT-CO3	down	0.991026	1.22791e-13
RAB6A-208	up	ARHGAP32	up	0.779425	0.000371538

## Sheet: HC_vs_PW
Supplementary table S4.2 Network of miRNA-mRNA target pairs in PW group.
gene1	regulate1	gene2	regulate2	coefficient	pvalue
hsa-miR-1180-3p	down	DNTTIP2	down	0.689621	0.0021914
hsa-miR-125b-5p	up	FLII	up	0.604811	0.010109
hsa-miR-151a-5p	up	FOXO3	up	0.76236	0.000373826
hsa-miR-151a-5p	up	SRRT	up	0.745093	0.000598794
hsa-miR-151a-5p	up	PACS1	up	0.715807	0.00123206
hsa-miR-151b	up	SRRT	up	0.708427	0.00145798
hsa-miR-151b	up	PACS1	up	0.623287	0.00751478
hsa-miR-185-5p	down	CMC1-208	down	0.75614	0.000444895
hsa-miR-185-5p	down	RCC2	up	-0.610684	0.00921716
hsa-miR-20a-5p	down	HBD	down	0.661743	0.00381075
hsa-miR-20a-5p	down	VTA1	down	0.629528	0.00677056
hsa-miR-20a-5p	down	HIF1AN	up	-0.633211	0.00635999
hsa-miR-20a-5p	down	RPL7L1	up	-0.788882	0.000167306
hsa-miR-22-3p	down	ZNF207-217	down	0.711033	0.0013746
hsa-miR-22-3p	down	NXT2	down	0.67892	0.00272822
hsa-miR-22-3p	down	PACS1	up	-0.627454	0.00701095
hsa-miR-22-3p	down	MTUS1	down	0.754074	0.000470844
hsa-miR-221-3p	down	FYB1-202	down	0.640666	0.0055901
hsa-miR-221-3p	down	ANXA1	down	0.623994	0.00742726
hsa-miR-221-3p	down	IFIT2	down	0.650551	0.00468696
hsa-miR-27a-3p	up	NXT2	down	-0.734155	0.000792356
hsa-miR-27a-3p	up	ADD3-207	up	0.674832	0.00295967
hsa-miR-27a-3p	up	BNIP3L	up	0.614064	0.00873315
hsa-miR-27a-3p	up	MCCC2-204	down	-0.738854	0.000703684
hsa-miR-27a-3p	up	ZNF277	down	-0.720164	0.00111281
hsa-miR-27b-3p	up	ZBTB18	up	0.690307	0.00216018
hsa-miR-27b-3p	up	IKZF3	up	0.805894	9.39567e-05
hsa-miR-27b-3p	up	ADD3-207	up	0.672958	0.00307104
hsa-miR-27b-3p	up	BNIP3L	up	0.605391	0.0100179
hsa-miR-320a-3p	down	ZNF267	down	0.69282	0.00204889
hsa-miR-320b	down	ZNF267	down	0.692861	0.0020471
hsa-miR-320b	down	NXT2	down	0.842493	2.19503e-05
hsa-miR-338-3p	up	GMIP	up	0.665756	0.00353106
hsa-miR-338-3p	up	ACTN4	up	0.672004	0.00312895
hsa-miR-338-3p	up	PLEC	up	0.63564	0.00610026
hsa-miR-338-3p	up	FLII	up	0.674763	0.0029637
hsa-miR-338-3p	up	KHSRP	up	0.639119	0.0057433
hsa-miR-338-3p	up	ZFP36L2	up	0.645233	0.00515679
hsa-miR-338-3p	up	AIDA	down	-0.662039	0.00378946
hsa-miR-338-3p	up	ANXA11	up	0.661807	0.00380616
hsa-miR-338-3p	up	RCC2	up	0.674227	0.00299524
hsa-miR-338-3p	up	COX20	down	-0.693187	0.00203305
hsa-miR-338-3p	up	SIPA1L1	up	0.740003	0.000683298
hsa-miR-338-3p	up	CS	up	0.600111	0.0108711
hsa-miR-370-3p	up	ZC3H7B	up	0.66114	0.00385428
hsa-miR-370-3p	up	ZBTB18	up	0.686506	0.00233784
hsa-miR-370-3p	up	SWT1	up	0.72093	0.00109288
hsa-miR-370-3p	up	PACS1	up	0.618254	0.00816141
hsa-miR-370-3p	up	LRRC8A	up	0.689482	0.00219774
hsa-miR-370-3p	up	TSNAX-DISC1	up	0.671402	0.00316599
hsa-miR-378a-3p	down	SDCBP-206	down	0.60146	0.0106478
hsa-miR-378a-3p	down	TNFRSF13B	down	0.744235	0.000612404
hsa-miR-378i	down	SDCBP-206	down	0.64732	0.00496806
hsa-miR-378i	down	TNFRSF13B	down	0.687868	0.00227286
hsa-miR-451a	down	ATP5F1E	down	0.636515	0.00600884
hsa-miR-4732-3p	down	TENT5C	up	-0.613026	0.00887947
hsa-miR-4732-3p	down	RARA	up	-0.678407	0.00275642
hsa-miR-484	down	MTUS1	down	0.814394	6.89523e-05
hsa-miR-485-3p	up	ZC3H7B	up	0.696217	0.00190595
hsa-miR-485-3p	up	ARHGAP45	up	0.619908	0.00794417
hsa-miR-485-3p	up	UBQLN1-206	up	0.707118	0.0015014
hsa-miR-486-3p	down	MYH9	up	-0.626577	0.00711474
hsa-miR-486-3p	down	MSN	up	-0.646088	0.00507882
hsa-miR-486-3p	down	CMIP	up	-0.615207	0.00857411
hsa-miR-486-3p	down	CRACD	down	0.750141	0.000523743
hsa-miR-629-5p	down	EIF1B	up	-0.651829	0.00457932
hsa-miR-671-5p	down	RBM38	up	-0.701652	0.00169435
hsa-miR-671-5p	down	SIAH2	up	-0.642337	0.00542825
hsa-miR-7-5p	down	MYH9	up	-0.711279	0.00136696
hsa-miR-7-5p	down	DNTTIP2	down	0.611554	0.00909054
hsa-miR-7-5p	down	IKZF3	up	-0.614722	0.00864123
hsa-miR-7-5p	down	CLC	down	0.670608	0.00321538
hsa-miR-7-5p	down	FLNA	up	-0.646331	0.00505683
hsa-miR-7-5p	down	RCC2	up	-0.61232	0.0089802
hsa-miR-7-5p	down	RPL7L1	up	-0.8019	0.000108112
USP15-208	up	AC007192.1	up	0.955045	2.53328e-09
USP15-208	up	GSDMD	up	0.978142	1.21387e-11
CTSB-225	up	AC007192.1	up	0.949919	5.60925e-09
CTSB-225	up	ZNF337	up	0.950132	5.43658e-09
UBQLN1-206	up	AC007192.1	up	0.912429	3.31941e-07
UBQLN1-206	up	GSDMD	up	0.963471	5.47458e-10
UBQLN1-206	up	MYO9B	up	0.977737	1.39144e-11
JAK1-203	up	AC007192.1	up	0.942007	1.64675e-08
JAK1-203	up	JADE2	up	0.924324	1.15041e-07
JAK1-203	up	GSDMD	up	0.94581	1.00117e-08
EIF3D-204	up	AC007192.1	up	0.950001	5.54247e-09
EIF3D-204	up	GSDMD	up	0.978609	1.03366e-11
LSM14A-206	up	GSDMD	up	0.968769	1.71667e-10
DDX6-205	up	AC007192.1	up	0.958555	1.39115e-09
DDX6-205	up	GSDMD	up	0.978801	9.66649e-12
CFLAR-216	up	JADE2	up	0.946294	9.37447e-09
PLRG1-212	up	AC007192.1	up	0.961654	7.8372e-10
PLRG1-212	up	GSDMD	up	0.984835	7.97584e-13
BECN1-219	up	AC007192.1	up	0.926553	9.2539e-08
BECN1-219	up	JADE2	up	0.925721	1.00447e-07
BECN1-219	up	GSDMD	up	0.93683	3.07962e-08
AATF-203	up	AC007192.1	up	0.955556	2.32877e-09
NACA-214	up	AC007192.1	up	0.913358	3.07266e-07
NACA-214	up	JADE2	up	0.943193	1.4152e-08
PTPN12-209	up	AC007192.1	up	0.970563	1.10719e-10
PTPN12-209	up	GSDMD	up	0.967931	2.08839e-10
EIF3M-209	up	AC007192.1	up	0.951821	4.21943e-09
EIF3M-209	up	JADE2	up	0.932477	5.0118e-08
EIF3M-209	up	GSDMD	up	0.975148	3.15117e-11
ATP5PF-208	up	AC007192.1	up	0.960751	9.30674e-10
ATP5PF-208	up	GSDMD	up	0.979977	6.3225e-12
CHMP2A-207	up	AC007192.1	up	0.957526	1.6672e-09
CHMP2A-207	up	GSDMD	up	0.97872	9.94316e-12
PKM-214	up	AC007192.1	up	0.957558	1.6577e-09
PKM-214	up	GSDMD	up	0.978844	9.52016e-12
RAB2B-204	up	AC007192.1	up	0.952253	3.9488e-09
RAB2B-204	up	GSDMD	up	0.975565	2.77938e-11
NPM1-205	up	AC007192.1	up	0.957207	1.76168e-09
NPM1-205	up	GSDMD	up	0.977477	1.51656e-11
